# Supplementary material for: 5-(Diphenyl­methyl­idene)pyrrolidin-2-one
Source: Acta Crystallogr Sect E Struct Rep Online. 2012 Oct 27;68(Pt 11):o3224. doi: 10.1107/S1600536812043851 (PMC3515308; doi:10.1107/S1600536812043851)
Supplement: Supplementary file 1 [file e-68-o3224-sup1.cif]

##############################################################################
#                                                                            #
# This CIF contains the data in a paper accepted for publication in          #
# Acta Crystallographica Section E. It conforms to the requirements of       #
# Notes for Authors for Acta Crystallographica Section E, and has been       #
# peer reviewed under the auspices of the IUCr Commission on Journals.       #
#                                                                            #
# Full details of the Crystallographic Information File format               #
# are given in the paper "The Crystallographic Information File (CIF):       #
# a New Standard Archive File for Crystallography" by S. R. Hall, F. H.      #
# Allen and I. D. Brown [Acta Cryst. (1991), A47, 655-685].                  #
#                                                                            #
# The current version of the core CIF dictionary is obtainable from          #
# ftp://ftp.iucr.org/pub/cif_core.dic.                                       #
#                                                                            #
# Software is freely available for graphical display of the structure(s)     #
# in this CIF. For information consult the CIF software page                 #
# http://www.iucr.org/resources/cif/software.                                #
#                                                                            #
# This file may be used for bona fide research purposes within the           #
# scientific community so long as proper attribution is given to the journal # 
# article from which it was obtained.                                        #
#                                                                            #
##############################################################################
data_I
_audit_creation_method     SHELXL-97
_chemical_name_systematic
;
5-(Diphenylmethylidene)pyrrolidin-2-one
;
_chemical_name_common     ?
_chemical_formula_moiety     'C17 H15 N O'
_chemical_formula_sum     'C17 H15 N O'
_chemical_formula_iupac     'C17 H15 N O'
_chemical_formula_weight     249.30
_chemical_melting_point     472
_symmetry_cell_setting     triclinic
_symmetry_space_group_name_H-M     'P -1'
_symmetry_space_group_name_Hall     '-P 1'
loop_
    _symmetry_equiv_pos_as_xyz
    'x, y, z'
    '-x, -y, -z'
_cell_length_a     7.135(2)
_cell_length_b     7.885(2)
_cell_length_c     12.184(4)
_cell_angle_alpha     89.76(3)
_cell_angle_beta     75.09(3)
_cell_angle_gamma     85.65(2)
_cell_volume     660.4(4)
_cell_formula_units_Z     2
_cell_measurement_reflns_used     1065
_cell_measurement_theta_min     2.9574
_cell_measurement_theta_max     29.0272
_cell_measurement_temperature     293(2)
_cell_special_details     ?
_exptl_crystal_description     parallelpiped
_exptl_crystal_colour     colourless
_exptl_crystal_size_max     0.70
_exptl_crystal_size_mid     0.50
_exptl_crystal_size_min     0.35
_exptl_crystal_density_diffrn     1.254
_exptl_crystal_density_meas     ?
_exptl_crystal_density_method     'not measured'
_exptl_crystal_F_000     264
_exptl_absorpt_coefficient_mu     0.078
_exptl_absorpt_correction_type     multi-scan
_exptl_absorpt_process_details
;
(CrysAlis PRO; Agilent, 2011)
;
_exptl_absorpt_correction_T_min     0.54179
_exptl_absorpt_correction_T_max     1.00000
_exptl_special_details     ?
_diffrn_ambient_temperature     293(2)
_diffrn_radiation_type     MoK\a
_diffrn_radiation_wavelength     0.71073
_diffrn_radiation_source     'fine-focus sealed tube'
_diffrn_radiation_monochromator     graphite
_diffrn_measurement_device_type     'Agilent Xcalibur (Sapphire3, Gemini)'
_diffrn_measurement_method     \w
_diffrn_detector_area_resol_mean     16.0690
_diffrn_reflns_number     5549
_diffrn_reflns_av_R_equivalents     0.0523
_diffrn_reflns_av_sigmaI/netI     0.0668
_diffrn_reflns_theta_min     2.96
_diffrn_reflns_theta_max     29.09
_diffrn_reflns_theta_full     26.00
_diffrn_measured_fraction_theta_max     0.848
_diffrn_measured_fraction_theta_full     0.999
_diffrn_reflns_limit_h_min     -8
_diffrn_reflns_limit_h_max     9
_diffrn_reflns_limit_k_min     -10
_diffrn_reflns_limit_k_max     10
_diffrn_reflns_limit_l_min     -16
_diffrn_reflns_limit_l_max     16
_refine_special_details
;
Refinement of <i>F</i>^2^ against ALL reflections. The weighted <i>R</i>-factor
<i>wR</i> and goodness of fit <i>S</i> are based on <i>F</i>^2^, conventional
<i>R</i>-factors <i>R</i> are based on <i>F</i>, with <i>F</i> set to zero for
negative <i>F</i>^2^. The threshold expression of <i>F</i>^2^ >
\s(<i>F</i>^2^) is used only for calculating <i>R</i>-factors(gt) <i>etc</i>.
and is not relevant to the choice of reflections for refinement.
<i>R</i>-factors based on <i>F</i>^2^ are statistically about twice as large
as those based on <i>F</i>, and <i>R</i>- factors based on ALL data will be
even larger.
;
_reflns_number_total     2999
_reflns_number_gt     1951
_reflns_threshold_expression     I>2\s(I)
_refine_ls_structure_factor_coef     Fsqd
_refine_ls_matrix_type     full
_refine_ls_R_factor_all     0.1082
_refine_ls_R_factor_gt     0.0741
_refine_ls_wR_factor_gt     0.1918
_refine_ls_wR_factor_ref     0.2253
_refine_ls_goodness_of_fit_ref     1.058
_refine_ls_restrained_S_all     1.058
_refine_ls_number_reflns     2999
_refine_ls_number_parameters     172
_refine_ls_number_restraints     0
_refine_ls_hydrogen_treatment     constr
_refine_ls_weighting_scheme     calc
_refine_ls_weighting_details
                 'calc w=1/[\s^2^(Fo^2^)+(0.1200P)^2^] where P=(Fo^2^+2Fc^2^)/3'
_atom_sites_solution_hydrogens     geom
_atom_sites_solution_primary     direct
_atom_sites_solution_secondary     difmap
_refine_ls_shift/su_max     0.000
_refine_ls_shift/su_mean     0.000
_refine_diff_density_max     0.314
_refine_diff_density_min     -0.256
_refine_ls_extinction_method     none
_refine_ls_extinction_coef     ?
loop_
    _atom_type_symbol
    _atom_type_description
    _atom_type_scat_dispersion_real
    _atom_type_scat_dispersion_imag
    _atom_type_scat_source
    'C' 'C' 0.0033 0.0016
                         'International Tables Vol C Tables 4.2.6.8 and 6.1.1.4'
    'H' 'H' 0.0000 0.0000
                         'International Tables Vol C Tables 4.2.6.8 and 6.1.1.4'
    'N' 'N' 0.0061 0.0033
                         'International Tables Vol C Tables 4.2.6.8 and 6.1.1.4'
    'O' 'O' 0.0106 0.0060
                         'International Tables Vol C Tables 4.2.6.8 and 6.1.1.4'
_computing_data_collection     'CrysAlis PRO (Agilent, 2011)'
_computing_cell_refinement     'CrysAlis PRO (Agilent, 2011)'
_computing_data_reduction     'CrysAlis PRO (Agilent, 2011)'
_computing_structure_solution     'SHELXS97 (Sheldrick, 2008)'
_computing_structure_refinement     'SHELXL97 (Sheldrick, 2008)'
_computing_molecular_graphics     'SHELXTL (Sheldrick, 2008)'
_computing_publication_material     'SHELXL97 (Sheldrick, 2008'
loop_
    _atom_site_type_symbol
    _atom_site_label
    _atom_site_fract_x
    _atom_site_fract_y
    _atom_site_fract_z
    _atom_site_U_iso_or_equiv
    _atom_site_adp_type
    _atom_site_calc_flag
    _atom_site_refinement_flags
    _atom_site_occupancy
    _atom_site_symmetry_multiplicity
    _atom_site_disorder_assembly
    _atom_site_disorder_group
    O O -0.0325(2) 0.7022(2) 0.55977(15) 0.0575(5) Uani d . 1 1 . .
    N N 0.2544(2) 0.5943(2) 0.44030(15) 0.0405(5) Uani d . 1 1 . .
    H H0A 0.2224 0.4921 0.4353 0.049 Uiso calc R 1 1 . .
    C C1 0.1353(3) 0.7169(3) 0.50609(19) 0.0420(5) Uani d . 1 1 . .
    C C2 0.2440(3) 0.8758(3) 0.4967(2) 0.0473(6) Uani d . 1 1 . .
    H H2A 0.2382 0.9216 0.5714 0.057 Uiso calc R 1 1 . .
    H H2B 0.1898 0.9622 0.4543 0.057 Uiso calc R 1 1 . .
    C C3 0.4522(3) 0.8183(3) 0.4343(2) 0.0451(6) Uani d . 1 1 . .
    H H3A 0.5058 0.8992 0.3766 0.054 Uiso calc R 1 1 . .
    H H3B 0.5342 0.8050 0.4865 0.054 Uiso calc R 1 1 . .
    C C4 0.4348(3) 0.6490(3) 0.38089(18) 0.0375(5) Uani d . 1 1 . .
    C C5 0.5618(3) 0.5669(3) 0.29326(18) 0.0384(5) Uani d . 1 1 . .
    C C6 0.5291(3) 0.3990(3) 0.24831(18) 0.0389(5) Uani d . 1 1 . .
    C C7 0.3610(3) 0.3647(3) 0.2184(2) 0.0505(6) Uani d . 1 1 . .
    H H7A 0.2597 0.4492 0.2276 0.061 Uiso calc R 1 1 . .
    C C8 0.3409(4) 0.2072(4) 0.1751(3) 0.0627(7) Uani d . 1 1 . .
    H H8A 0.2263 0.1873 0.1560 0.075 Uiso calc R 1 1 . .
    C C9 0.4876(4) 0.0803(3) 0.1600(2) 0.0590(7) Uani d . 1 1 . .
    H H9A 0.4736 -0.0256 0.1310 0.071 Uiso calc R 1 1 . .
    C C10 0.6556(4) 0.1125(3) 0.1885(2) 0.0543(7) Uani d . 1 1 . .
    H H10A 0.7564 0.0274 0.1785 0.065 Uiso calc R 1 1 . .
    C C11 0.6774(3) 0.2689(3) 0.2319(2) 0.0455(6) Uani d . 1 1 . .
    H H11A 0.7927 0.2878 0.2504 0.055 Uiso calc R 1 1 . .
    C C12 0.7457(3) 0.6416(3) 0.23349(19) 0.0398(5) Uani d . 1 1 . .
    C C13 0.8740(3) 0.7062(3) 0.2886(2) 0.0477(6) Uani d . 1 1 . .
    H H13A 0.8460 0.7022 0.3675 0.057 Uiso calc R 1 1 . .
    C C14 1.0422(3) 0.7762(3) 0.2293(2) 0.0554(7) Uani d . 1 1 . .
    H H14A 1.1248 0.8193 0.2684 0.066 Uiso calc R 1 1 . .
    C C15 1.0873(3) 0.7819(3) 0.1129(2) 0.0581(7) Uani d . 1 1 . .
    H H15A 1.1997 0.8295 0.0728 0.070 Uiso calc R 1 1 . .
    C C16 0.9655(4) 0.7170(3) 0.0561(2) 0.0577(7) Uani d . 1 1 . .
    H H16A 0.9962 0.7195 -0.0228 0.069 Uiso calc R 1 1 . .
    C C17 0.7963(3) 0.6473(3) 0.1157(2) 0.0499(6) Uani d . 1 1 . .
    H H17A 0.7153 0.6036 0.0758 0.060 Uiso calc R 1 1 . .
loop_
    _atom_site_aniso_label
    _atom_site_aniso_U_11
    _atom_site_aniso_U_22
    _atom_site_aniso_U_33
    _atom_site_aniso_U_12
    _atom_site_aniso_U_13
    _atom_site_aniso_U_23
    O 0.0476(10) 0.0429(10) 0.0693(12) -0.0101(7) 0.0101(8) -0.0171(8)
    N 0.0425(10) 0.0255(9) 0.0486(11) -0.0054(7) -0.0022(8) -0.0062(8)
    C1 0.0452(13) 0.0324(12) 0.0446(12) -0.0053(9) -0.0039(10) -0.0067(9)
    C2 0.0496(14) 0.0324(12) 0.0553(14) -0.0083(10) -0.0036(10) -0.0102(10)
    C3 0.0464(13) 0.0327(12) 0.0519(14) -0.0048(9) -0.0045(10) -0.0102(10)
    C4 0.0385(11) 0.0258(11) 0.0471(12) -0.0032(8) -0.0089(9) -0.0018(9)
    C5 0.0414(12) 0.0249(11) 0.0464(12) 0.0024(8) -0.0084(9) -0.0025(9)
    C6 0.0439(12) 0.0270(11) 0.0409(11) 0.0011(8) -0.0030(9) -0.0027(9)
    C7 0.0465(14) 0.0396(14) 0.0648(16) 0.0055(10) -0.0153(11) -0.0127(11)
    C8 0.0571(16) 0.0543(17) 0.0803(19) -0.0059(12) -0.0232(14) -0.0149(14)
    C9 0.0744(18) 0.0344(14) 0.0628(17) -0.0023(12) -0.0083(13) -0.0152(11)
    C10 0.0607(16) 0.0270(12) 0.0652(16) 0.0085(10) -0.0016(12) -0.0015(11)
    C11 0.0450(13) 0.0302(12) 0.0581(14) 0.0008(9) -0.0088(10) -0.0010(10)
    C12 0.0401(12) 0.0241(11) 0.0509(13) 0.0065(8) -0.0062(9) -0.0026(9)
    C13 0.0438(13) 0.0441(14) 0.0544(14) 0.0011(10) -0.0124(10) 0.0026(11)
    C14 0.0420(14) 0.0516(16) 0.0744(19) -0.0060(11) -0.0176(12) 0.0064(13)
    C15 0.0418(13) 0.0478(15) 0.0752(19) -0.0010(11) 0.0012(12) 0.0058(13)
    C16 0.0631(16) 0.0500(16) 0.0502(15) -0.0026(12) 0.0026(12) -0.0028(12)
    C17 0.0515(14) 0.0410(14) 0.0532(14) -0.0054(10) -0.0055(11) -0.0088(11)
_geom_special_details
;
All e.s.d.'s (except the e.s.d. in the dihedral angle between two l.s. planes)
are estimated using the full covariance matrix. The cell e.s.d.'s are taken
into account individually in the estimation of e.s.d.'s in distances, angles
and torsion angles; correlations between e.s.d.'s in cell parameters are only
used when they are defined by crystal symmetry. An approximate (isotropic)
treatment of cell e.s.d.'s is used for estimating e.s.d.'s involving l.s.
planes.
;
loop_
    _geom_bond_atom_site_label_1
    _geom_bond_atom_site_label_2
    _geom_bond_site_symmetry_2
    _geom_bond_distance
    _geom_bond_publ_flag
    O C1 . 1.222(3) ?
    N C1 . 1.353(3) ?
    N C4 . 1.404(3) ?
    N H0A . 0.8600 ?
    C1 C2 . 1.512(3) ?
    C2 C3 . 1.520(3) ?
    C2 H2A . 0.9700 ?
    C2 H2B . 0.9700 ?
    C3 C4 . 1.515(3) ?
    C3 H3A . 0.9700 ?
    C3 H3B . 0.9700 ?
    C4 C5 . 1.341(3) ?
    C5 C12 . 1.490(3) ?
    C5 C6 . 1.492(3) ?
    C6 C7 . 1.386(3) ?
    C6 C11 . 1.393(3) ?
    C7 C8 . 1.383(4) ?
    C7 H7A . 0.9300 ?
    C8 C9 . 1.369(4) ?
    C8 H8A . 0.9300 ?
    C9 C10 . 1.373(3) ?
    C9 H9A . 0.9300 ?
    C10 C11 . 1.379(3) ?
    C10 H10A . 0.9300 ?
    C11 H11A . 0.9300 ?
    C12 C17 . 1.389(3) ?
    C12 C13 . 1.393(3) ?
    C13 C14 . 1.385(3) ?
    C13 H13A . 0.9300 ?
    C14 C15 . 1.373(4) ?
    C14 H14A . 0.9300 ?
    C15 C16 . 1.369(4) ?
    C15 H15A . 0.9300 ?
    C16 C17 . 1.390(3) ?
    C16 H16A . 0.9300 ?
    C17 H17A . 0.9300 ?
loop_
    _geom_angle_atom_site_label_1
    _geom_angle_atom_site_label_2
    _geom_angle_atom_site_label_3
    _geom_angle_site_symmetry_1
    _geom_angle_site_symmetry_3
    _geom_angle
    _geom_angle_publ_flag
    C1 N C4 . . 113.85(18) ?
    C1 N H0A . . 123.1 ?
    C4 N H0A . . 123.1 ?
    O C1 N . . 125.5(2) ?
    O C1 C2 . . 126.6(2) ?
    N C1 C2 . . 107.83(19) ?
    C1 C2 C3 . . 104.76(19) ?
    C1 C2 H2A . . 110.8 ?
    C3 C2 H2A . . 110.8 ?
    C1 C2 H2B . . 110.8 ?
    C3 C2 H2B . . 110.8 ?
    H2A C2 H2B . . 108.9 ?
    C4 C3 C2 . . 103.89(16) ?
    C4 C3 H3A . . 111.0 ?
    C2 C3 H3A . . 111.0 ?
    C4 C3 H3B . . 111.0 ?
    C2 C3 H3B . . 111.0 ?
    H3A C3 H3B . . 109.0 ?
    C5 C4 N . . 125.92(19) ?
    C5 C4 C3 . . 128.01(19) ?
    N C4 C3 . . 106.06(18) ?
    C4 C5 C12 . . 121.04(19) ?
    C4 C5 C6 . . 123.16(19) ?
    C12 C5 C6 . . 115.79(19) ?
    C7 C6 C11 . . 117.2(2) ?
    C7 C6 C5 . . 124.03(19) ?
    C11 C6 C5 . . 118.74(18) ?
    C8 C7 C6 . . 121.3(2) ?
    C8 C7 H7A . . 119.4 ?
    C6 C7 H7A . . 119.4 ?
    C9 C8 C7 . . 120.8(2) ?
    C9 C8 H8A . . 119.6 ?
    C7 C8 H8A . . 119.6 ?
    C8 C9 C10 . . 118.6(2) ?
    C8 C9 H9A . . 120.7 ?
    C10 C9 H9A . . 120.7 ?
    C9 C10 C11 . . 121.1(2) ?
    C9 C10 H10A . . 119.4 ?
    C11 C10 H10A . . 119.4 ?
    C10 C11 C6 . . 120.9(2) ?
    C10 C11 H11A . . 119.5 ?
    C6 C11 H11A . . 119.5 ?
    C17 C12 C13 . . 116.8(2) ?
    C17 C12 C5 . . 119.22(19) ?
    C13 C12 C5 . . 123.9(2) ?
    C14 C13 C12 . . 121.8(2) ?
    C14 C13 H13A . . 119.1 ?
    C12 C13 H13A . . 119.1 ?
    C15 C14 C13 . . 120.1(2) ?
    C15 C14 H14A . . 120.0 ?
    C13 C14 H14A . . 120.0 ?
    C16 C15 C14 . . 119.5(2) ?
    C16 C15 H15A . . 120.2 ?
    C14 C15 H15A . . 120.2 ?
    C15 C16 C17 . . 120.5(2) ?
    C15 C16 H16A . . 119.8 ?
    C17 C16 H16A . . 119.8 ?
    C12 C17 C16 . . 121.3(2) ?
    C12 C17 H17A . . 119.3 ?
    C16 C17 H17A . . 119.3 ?
loop_
    _geom_hbond_atom_site_label_D
    _geom_hbond_atom_site_label_H
    _geom_hbond_atom_site_label_A
    _geom_hbond_site_symmetry_A
    _geom_hbond_distance_DH
    _geom_hbond_distance_HA
    _geom_hbond_distance_DA
    _geom_hbond_angle_DHA
    N H0A O 2_566 0.86 2.11 2.921(2) 156.6
data_global
_journal_date_recd_electronic     2012-10-16
_journal_date_accepted     2012-10-23
_journal_name_full     'Acta Crystallographica, Section E'
_journal_year     2012
_journal_volume     68
_journal_issue     11
_journal_page_first     o3224
_journal_page_last     o3224
_journal_paper_category     QO
_journal_paper_doi     10.1107/S1600536812043851
_journal_coeditor_code     LH5547
_publ_contact_author_name     'Ming-Jen Chen'
_publ_contact_author_address
;
Department of Applied Cosmetology and Graduate Institute of Cosmetic Science,
Hungkuang University, Taichung 433, Taiwan
;
_publ_contact_author_email     'mjchen@sunrise.hk.edu.tw'
_publ_contact_author_fax     '886-4-26321046'
_publ_contact_author_phone     '886-4-26318652 ext. 5331'
_publ_section_title
;
5-(Diphenylmethylidene)pyrrolidin-2-one
;
loop_
    _publ_author_name
    _publ_author_footnote
    _publ_author_address
    'Hsu, Tzu-Fang' .
;
Department of Applied Cosmetology and Graduate Institute of Cosmetic Science,
Hungkuang University, Taichung 433, Taiwan
;
    'Chen, Yan-Ru' .
;
Department of Applied Cosmetology and Graduate Institute of Cosmetic Science,
Hungkuang University, Taichung 433, Taiwan
;
    'Huang, Bor-Hunn' .
;
Department of Chemistry, National Chung Hsing University, Taichung 402, Taiwan
;
    'Chen, Ming-Jen' .
;
Department of Applied Cosmetology and Graduate Institute of Cosmetic Science,
Hungkuang University, Taichung 433, Taiwan
;
