# Supplementary material for: 5-(Diphenyl­methyl­idene)pyrrolidin-2-one
Source: Acta Crystallogr Sect E Struct Rep Online. 2012 Oct 27;68(Pt 11):o3224. doi: 10.1107/S1600536812043851 (PMC3515308; doi:10.1107/S1600536812043851)
Supplement: Supplementary file 2 [file e-68-o3224-Isup2.hkl]

# 
# h,k,l, Fc-squared, Fo-squared, sigma(Fo-squared) and status flag 
# 
data_I
_shelx_title ' mjc14a in P-1' 
_shelx_refln_list_code          4 
_shelx_F_calc_maximum      102.65 
_exptl_crystal_F_000       264.00 
_reflns_d_resolution_high  0.7309 
 
loop_ 
 _symmetry_equiv_pos_as_xyz 
 'x, y, z' 
 '-x, -y, -z' 
 
_cell_length_a     7.1349 
_cell_length_b     7.8853 
_cell_length_c    12.1845 
_cell_angle_alpha  89.756 
_cell_angle_beta   75.088 
_cell_angle_gamma  85.655 
 
_shelx_F_squared_multiplier     1.000 
 
loop_ 
 _refln_index_h 
 _refln_index_k 
 _refln_index_l 
 _refln_F_squared_calc 
 _refln_F_squared_meas 
 _refln_F_squared_sigma 
 _refln_observed_status 
   1   0   0      143.16      101.62      3.04 o 
   2   0   0       87.38       80.37      1.62 o 
   3   0   0        0.66        1.17      0.31 o 
   4   0   0      189.53      160.26      3.47 o 
   5   0   0        6.84        4.93      0.64 o 
   6   0   0        2.26        2.01      1.51 o 
   7   0   0        0.15        2.50      1.88 o 
   8   0   0        0.44        1.49      1.31 o 
  -8   1   0        2.81        2.41      1.41 o 
  -7   1   0       11.51       11.81      3.13 o 
  -6   1   0      118.58      122.54      9.22 o 
  -5   1   0       55.91       56.29      4.61 o 
  -4   1   0        0.02       -0.02      0.29 o 
  -3   1   0        8.64        7.78      0.65 o 
  -2   1   0       55.79       52.11      1.48 o 
  -1   1   0       80.39       79.66      1.82 o 
   1   1   0       48.38       44.43      1.48 o 
   2   1   0        0.49        0.85      0.21 o 
   3   1   0       17.86       19.65      1.17 o 
   4   1   0       47.95       50.78      3.10 o 
   5   1   0        0.08        0.57      0.22 o 
   6   1   0       13.63       14.39      2.87 o 
   7   1   0        9.74        8.10      2.31 o 
   8   1   0        2.97        5.25      2.18 o 
  -8   2   0        1.22        2.48      1.87 o 
  -7   2   0        0.35       -0.70      1.63 o 
  -6   2   0       79.89       83.04      7.93 o 
  -5   2   0        0.29        1.61      0.78 o 
  -4   2   0        5.16        5.24      0.83 o 
  -3   2   0      200.68      218.83      5.53 o 
  -2   2   0      331.98      344.07      6.93 o 
  -1   2   0     5046.08     7036.72     42.92 o 
   0   2   0     3765.57     5494.99     36.76 o 
   1   2   0      121.63      124.54      3.37 o 
   2   2   0       52.60       48.34      1.42 o 
   3   2   0      185.93      163.24      4.84 o 
   4   2   0      146.65      142.51      5.36 o 
   5   2   0       14.09       10.09      0.94 o 
   6   2   0       14.97       14.58      2.85 o 
   7   2   0        0.65        0.26      0.80 o 
   8   2   0        0.42       -0.29      0.91 o 
  -8   3   0        2.84        6.91      2.83 o 
  -7   3   0        5.73        4.20      2.10 o 
  -6   3   0        0.61        1.09      0.83 o 
  -5   3   0        0.67        1.89      0.87 o 
  -4   3   0        0.14       -0.61      0.61 o 
  -3   3   0       37.37       42.23      4.48 o 
  -2   3   0        0.21        2.53      2.50 o 
  -1   3   0       63.56       82.28      5.98 o 
   0   3   0      518.28     1042.75    149.78 o 
   1   3   0      267.14      336.48      7.40 o 
   2   3   0        5.15        4.47      0.57 o 
   3   3   0       87.41       93.38      3.84 o 
   4   3   0       12.18       13.33      0.97 o 
   5   3   0       50.39       48.31      2.95 o 
   6   3   0        8.98       12.78      2.70 o 
   7   3   0        1.22        2.37      1.47 o 
   8   3   0        3.35        7.17      2.73 o 
  -7   4   0        1.85        1.58      1.13 o 
  -6   4   0       29.19       29.85      3.48 o 
  -5   4   0       24.31       21.84      2.94 o 
  -4   4   0       19.48       17.72      2.50 o 
  -3   4   0       72.32       72.70      6.79 o 
  -2   4   0      673.10      859.33     22.36 o 
  -1   4   0      993.94     1506.44     29.56 o 
   0   4   0      180.83      276.38     12.35 o 
   1   4   0      534.05      684.04      9.81 o 
   2   4   0        2.68        1.72      2.09 o 
   3   4   0       14.55       15.61      1.25 o 
   4   4   0      183.63      173.61     11.79 o 
   5   4   0      171.37      172.91      5.84 o 
   6   4   0        2.78        3.50      1.59 o 
   7   4   0        0.25       -0.85      0.94 o 
   8   4   0        5.59        6.77      2.49 o 
  -7   5   0        0.44        1.22      1.32 o 
  -6   5   0       59.48       45.14      6.62 o 
  -5   5   0       13.39       14.12      2.58 o 
  -4   5   0       10.19        8.43      1.85 o 
  -3   5   0       19.86       26.31      4.64 o 
  -2   5   0       44.38       61.23      6.98 o 
  -1   5   0      404.33      595.11     20.30 o 
   0   5   0        1.09        1.48      0.64 o 
   1   5   0       46.12       49.67      3.70 o 
   2   5   0       27.55       31.31      1.79 o 
   3   5   0      102.26      110.40      5.02 o 
   4   5   0       91.54       98.43      4.33 o 
   5   5   0       32.17       35.36      2.27 o 
   6   5   0        0.90        1.08      1.32 o 
   7   5   0        6.10        8.43      2.51 o 
   8   5   0        3.18        4.16      2.09 o 
  -6   6   0        0.25        0.42      1.68 o 
  -5   6   0       17.44       12.13      2.36 o 
  -4   6   0        0.33        2.19      1.83 o 
  -3   6   0      150.17      170.30     13.50 o 
  -2   6   0       99.38      112.99     10.18 o 
  -1   6   0       97.48      136.32     10.71 o 
   0   6   0       53.87       59.00      4.93 o 
   1   6   0       26.36       26.22      2.48 o 
   2   6   0       28.46       26.64      2.14 o 
   3   6   0      132.49      120.50     58.61 o 
   4   6   0        9.60       10.29      1.40 o 
   5   6   0      203.30      157.58    104.11 o 
   6   6   0        4.94        4.11      3.01 o 
   7   6   0       11.78       35.62     27.96 o 
   8   6   0        0.67       -1.71      1.71 o 
  -6   7   0        2.13        2.61      2.28 o 
  -5   7   0        0.30       -0.26      0.86 o 
  -4   7   0        5.20        6.31      3.40 o 
  -3   7   0        2.87       10.40      4.16 o 
  -2   7   0        0.00        1.00      1.88 o 
  -1   7   0      172.52      198.24     14.28 o 
   0   7   0        0.74        0.20      2.15 o 
   1   7   0        4.37        3.29      1.00 o 
   2   7   0        0.16        0.63      0.73 o 
   3   7   0       13.02       19.27      3.75 o 
   4   7   0       13.54       14.58      2.77 o 
   5   7   0        3.94        4.50      1.74 o 
   6   7   0        0.00        5.76      3.02 o 
  -5   8   0        0.12        0.26      1.36 o 
  -3   8   0      106.53      103.14     12.15 o 
  -2   8   0       26.39       25.25      3.98 o 
  -1   8   0       33.59       34.53      6.09 o 
   0   8   0        1.91        2.02      0.88 o 
   1   8   0       26.00       24.18      4.58 o 
   2   8   0      109.74      119.66     10.28 o 
   3   8   0       18.38       22.28      4.48 o 
   4   8   0        3.76        3.66      1.66 o 
   5   8   0        1.78        0.71      1.44 o 
  -4   9   0        1.34        4.38      2.69 o 
  -3   9   0        3.86        3.18      1.62 o 
  -2   9   0        0.22        0.75      1.69 o 
  -1   9   0        0.48        1.19      0.86 o 
   0   9   0        0.46        2.01      1.71 o 
   1   9   0        7.34        9.70      3.12 o 
   2   9   0        2.69        7.48      2.80 o 
   3   9   0       29.21       36.70      6.09 o 
   4   9   0        0.15        0.59      1.35 o 
  -2  10   0        0.44       -1.55      1.55 o 
   2 -10   1        1.27       -1.13      2.09 o 
  -4  -9   1        5.18        7.08      2.47 o 
  -3  -9   1        1.99        2.14      1.77 o 
  -2  -9   1        0.10        3.16      2.67 o 
  -1  -9   1        3.66        6.51      2.83 o 
   0  -9   1        1.55        4.43      2.60 o 
   1  -9   1        5.69        9.03      2.10 o 
   2  -9   1        5.67        5.34      1.71 o 
   3  -9   1        0.42        2.29      1.17 o 
  -5  -8   1        0.58        1.41      1.06 o 
  -4  -8   1        3.99        4.58      2.20 o 
  -3  -8   1       12.03        8.55      2.78 o 
  -2  -8   1        4.96        2.76      1.45 o 
  -1  -8   1        8.94       10.34      3.06 o 
   0  -8   1       23.34       24.09      2.95 o 
   1  -8   1       22.36       20.82      2.76 o 
   2  -8   1       20.46       19.40      2.80 o 
   3  -8   1       14.60       17.29      3.11 o 
   4  -8   1       39.03       31.57      3.21 o 
   5  -8   1        0.00        0.23      1.11 o 
  -6  -7   1        2.51        0.03      1.96 o 
  -5  -7   1       28.61       24.11     12.95 o 
  -4  -7   1        1.61        4.07     17.15 o 
  -3  -7   1      102.94      110.79      8.87 o 
  -2  -7   1       60.02       54.33      6.36 o 
  -1  -7   1        2.57        1.32      0.49 o 
   0  -7   1      241.04      276.09      9.43 o 
   1  -7   1       26.81       27.12      2.96 o 
   2  -7   1       34.11       40.39      6.15 o 
   3  -7   1      251.87      232.89     15.37 o 
   4  -7   1        0.58        2.58      1.94 o 
   5  -7   1        0.06       -1.99      1.99 o 
   6  -7   1       14.84       14.40      2.83 o 
  -7  -6   1        0.01       19.62      5.51 o 
  -6  -6   1        6.72        7.77      2.12 o 
  -5  -6   1        3.75      103.62    144.13 o 
  -4  -6   1       16.26       17.18      8.59 o 
  -3  -6   1        0.91       71.47    142.17 o 
  -2  -6   1       62.52       58.13      3.06 o 
  -1  -6   1        1.99        1.81      0.49 o 
   0  -6   1       34.46       38.99      3.19 o 
   1  -6   1        0.86        2.03      0.85 o 
   2  -6   1        6.25        7.02      2.56 o 
   3  -6   1       89.70       88.01      9.23 o 
   4  -6   1        6.89        6.80      1.88 o 
   5  -6   1        3.94        4.33      1.92 o 
   6  -6   1       12.09       10.49      3.13 o 
  -8  -5   1        1.22        2.40      1.69 o 
  -7  -5   1        0.07        2.59      5.36 o 
  -6  -5   1        3.70        4.00      1.59 o 
  -5  -5   1        1.52        3.10      0.95 o 
  -4  -5   1       13.65       14.30      1.27 o 
  -3  -5   1        0.24       -0.15      0.36 o 
  -2  -5   1       98.35      118.77      7.19 o 
  -1  -5   1      562.11      674.87     30.03 o 
   0  -5   1       46.96       53.01      3.33 o 
   1  -5   1       69.57       88.80      7.26 o 
   2  -5   1       29.28       31.39      5.03 o 
   3  -5   1       38.07       36.70      2.63 o 
   4  -5   1        6.51        4.43      1.23 o 
   5  -5   1        0.52       -0.79      0.80 o 
   6  -5   1        2.82        1.63      1.07 o 
   7  -5   1        0.93        1.21      1.40 o 
  -8  -4   1        2.34        4.77      2.06 o 
  -7  -4   1        3.32        3.19      1.68 o 
  -6  -4   1       10.35       10.47      2.38 o 
  -5  -4   1       40.14       36.94      2.76 o 
  -4  -4   1      154.05      143.81      6.49 o 
  -3  -4   1        3.95        4.34      0.68 o 
  -2  -4   1       36.06       35.61      1.53 o 
  -1  -4   1        1.26        0.89      0.40 o 
   0  -4   1      183.31      233.71      6.39 o 
   1  -4   1       68.60       97.92      7.68 o 
   2  -4   1       81.25       93.40      7.47 o 
   3  -4   1      119.88      126.51     12.02 o 
   4  -4   1       13.43       13.61      2.07 o 
   5  -4   1       42.58       38.44      3.73 o 
   6  -4   1       41.81       32.68      5.08 o 
   7  -4   1        0.75        1.20      1.58 o 
  -8  -3   1        6.44        7.72      2.49 o 
  -7  -3   1        3.69        3.14      1.45 o 
  -6  -3   1        0.80        0.86      0.73 o 
  -5  -3   1      122.97      109.78      4.59 o 
  -4  -3   1        0.57        0.33      0.22 o 
  -3  -3   1       14.51       15.06      0.94 o 
  -2  -3   1       27.49       30.58      1.01 o 
  -1  -3   1     1068.83     1223.93     11.39 o 
   0  -3   1       26.93       29.30      1.95 o 
   1  -3   1      487.64      588.37     16.36 o 
   2  -3   1      749.69     1040.44     22.47 o 
   3  -3   1      465.18      493.38     22.77 o 
   4  -3   1       42.52       43.45      3.45 o 
   5  -3   1       53.39       50.54      3.74 o 
   6  -3   1        3.64        5.27      1.97 o 
   7  -3   1       53.49       54.88      7.02 o 
   8  -3   1        1.12        1.44      1.72 o 
  -8  -2   1        0.96        2.00      1.46 o 
  -7  -2   1        2.02       -1.37      1.37 o 
  -6  -2   1       10.46        5.34      1.54 o 
  -5  -2   1       44.87       37.70      2.27 o 
  -4  -2   1        0.38        0.27      0.33 o 
  -3  -2   1      652.38      655.78     18.52 o 
  -2  -2   1        6.02        3.74      0.33 o 
  -1  -2   1        0.00        0.47      0.13 o 
   0  -2   1      549.29      668.10     35.35 o 
   1  -2   1      716.27      849.76     15.30 o 
   2  -2   1      126.17      133.23      2.84 o 
   3  -2   1       13.99       16.40      1.35 o 
   4  -2   1        3.55        3.11      0.67 o 
   5  -2   1       65.42       70.26      2.95 o 
   6  -2   1        0.49        2.38      1.68 o 
   7  -2   1       74.83       83.49      8.37 o 
   8  -2   1        0.22        4.08      2.47 o 
  -8  -1   1        0.01       -0.56      0.98 o 
  -7  -1   1        0.07        1.30      1.21 o 
  -6  -1   1       64.07       64.30      6.17 o 
  -5  -1   1        0.30        0.05      0.72 o 
  -4  -1   1        0.18        0.27      0.26 o 
  -3  -1   1      951.29      882.46      9.92 o 
  -2  -1   1      149.92      138.89      3.74 o 
  -1  -1   1     3535.65     3019.59     14.97 o 
   0  -1   1        0.74        1.53      0.32 o 
   1  -1   1      311.70      305.45      5.67 o 
   2  -1   1      248.42      243.58      3.16 o 
   3  -1   1       48.74       46.45      2.11 o 
   4  -1   1       63.92       61.63      2.49 o 
   5  -1   1       64.24       61.43      2.22 o 
   6  -1   1      119.59      127.69      9.18 o 
   7  -1   1       23.82       25.60      4.84 o 
   8  -1   1        0.43        0.58      1.47 o 
  -8   0   1        0.22        1.35      1.44 o 
  -7   0   1       36.83       36.75      5.61 o 
  -6   0   1      114.00      113.72      8.57 o 
  -5   0   1        0.24        0.32      0.39 o 
  -4   0   1        0.04        0.47      0.35 o 
  -3   0   1      476.61      443.52     10.77 o 
  -2   0   1        1.90        1.66      0.32 o 
  -1   0   1       78.30       98.38      9.74 o 
   1   0   1      498.04      420.49      4.41 o 
   2   0   1        7.59        7.25      1.16 o 
   3   0   1        0.32        5.19      0.59 o 
   4   0   1      231.33      196.73     12.91 o 
   5   0   1       19.92       21.40      3.14 o 
   6   0   1        1.30       -0.20      0.65 o 
   7   0   1       46.98       42.70      5.60 o 
   8   0   1        7.12        5.71      2.12 o 
  -8   1   1        0.82        1.27      1.04 o 
  -7   1   1       30.12       33.81      5.27 o 
  -6   1   1      273.07      281.17     14.14 o 
  -5   1   1       75.43       84.52      4.13 o 
  -4   1   1      175.28      177.34      5.50 o 
  -3   1   1      341.77      323.31      6.96 o 
  -2   1   1      166.16      165.84     18.51 o 
  -1   1   1     3425.07     4300.57     25.55 o 
   0   1   1      608.68      568.85    327.31 o 
   1   1   1        3.19        3.17      0.35 o 
   2   1   1      267.27      224.73      3.21 o 
   3   1   1      195.95      191.65      4.88 o 
   4   1   1      543.55      498.10     33.85 o 
   5   1   1       78.16       72.09      9.64 o 
   6   1   1       12.70       14.66      3.00 o 
   7   1   1       19.38       19.73      3.92 o 
   8   1   1        1.75        4.70      2.13 o 
  -8   2   1        0.47        0.08      1.11 o 
  -7   2   1        0.01        0.27      1.03 o 
  -6   2   1        7.56       10.47      2.88 o 
  -5   2   1       26.76       29.09      2.77 o 
  -4   2   1       18.24       17.28      2.02 o 
  -3   2   1      169.83      182.27      7.27 o 
  -2   2   1      821.88      953.86     28.70 o 
  -1   2   1       49.53       65.25      4.15 o 
   0   2   1      437.29      606.42     56.86 o 
   1   2   1      113.22      123.42      3.52 o 
   2   2   1      593.94      551.11      5.25 o 
   3   2   1       58.78       53.43      2.02 o 
   4   2   1       15.58       15.91      1.03 o 
   5   2   1        8.18       10.15      0.93 o 
   6   2   1       77.19       73.84      6.34 o 
   7   2   1        3.03        2.42      1.39 o 
   8   2   1        0.45        3.58      2.08 o 
  -7   3   1        0.07       -0.77      1.37 o 
  -6   3   1        0.05       -0.39      0.58 o 
  -5   3   1       79.53       82.04      5.21 o 
  -4   3   1       62.51       61.27      5.71 o 
  -3   3   1        1.79        1.31      0.93 o 
  -2   3   1      848.08     1086.72     21.27 o 
  -1   3   1      278.79      339.62     11.91 o 
   0   3   1      114.17      152.70     22.67 o 
   1   3   1      191.11      211.54      5.46 o 
   2   3   1      165.97      168.68      5.14 o 
   3   3   1       10.27       11.83      1.14 o 
   4   3   1       70.49       58.46      2.32 o 
   5   3   1        1.33        3.63      0.49 o 
   6   3   1       38.29       47.07      5.39 o 
   7   3   1       11.56       13.78      3.19 o 
   8   3   1        6.29        6.05      2.38 o 
  -7   4   1        0.38       -1.45      1.45 o 
  -6   4   1        9.38        9.42      1.98 o 
  -5   4   1        4.89        4.19      1.30 o 
  -4   4   1        1.53        1.66      1.50 o 
  -3   4   1        0.13        0.28      0.67 o 
  -2   4   1        0.65       -1.02      1.02 o 
  -1   4   1        6.32        4.90      1.48 o 
   0   4   1        1.86       -0.03      0.98 o 
   1   4   1        5.02        3.53      2.33 o 
   2   4   1      398.51      446.05      7.37 o 
   3   4   1        4.38        3.41      0.78 o 
   4   4   1       29.63       28.06      1.90 o 
   5   4   1        6.73       13.23      1.73 o 
   6   4   1       34.18       34.42      4.55 o 
   7   4   1        0.35        1.63      1.28 o 
   8   4   1        5.08        7.10      2.46 o 
  -7   5   1        2.39        5.67      2.73 o 
  -6   5   1        6.92        4.15      1.94 o 
  -5   5   1       69.08       64.57      5.41 o 
  -4   5   1        3.53        3.61      1.88 o 
  -3   5   1       20.68       15.73      3.51 o 
  -2   5   1       71.21       54.85     17.13 o 
  -1   5   1      406.19      489.82     17.98 o 
   0   5   1        0.01       -0.06      1.09 o 
   1   5   1       91.37       99.85      8.13 o 
   2   5   1       13.05       12.55      1.13 o 
   3   5   1       13.73       12.38      1.62 o 
   4   5   1      432.59      470.21     17.58 o 
   5   5   1      117.99      115.28      4.14 o 
   6   5   1        0.23        1.35      0.83 o 
   7   5   1        0.04        0.34      1.55 o 
   8   5   1        0.12       -0.33      0.72 o 
  -6   6   1       16.55       16.55      4.35 o 
  -5   6   1        0.38        0.30      0.73 o 
  -4   6   1        0.94        0.06      1.22 o 
  -3   6   1      101.40      136.84     11.29 o 
  -2   6   1      658.93      913.34     28.63 o 
  -1   6   1      105.44      119.43     10.32 o 
   0   6   1        5.08       10.15      2.87 o 
   1   6   1       26.43       30.53      3.48 o 
   2   6   1        2.76        1.74      0.79 o 
   3   6   1       22.85       13.85     12.54 o 
   4   6   1       69.66       75.72      8.73 o 
   5   6   1        0.52        4.66      3.02 o 
   6   6   1        1.61       23.38      5.64 o 
   7   6   1       33.28       42.88     10.01 o 
   8   6   1        1.90        3.96      2.09 o 
  -5   7   1        0.14       -0.71      0.71 o 
  -4   7   1       12.19       14.21      4.47 o 
  -3   7   1       25.46       22.91      5.31 o 
  -2   7   1       49.06       60.91      8.52 o 
  -1   7   1      288.91      361.32     19.40 o 
   0   7   1        6.27        9.22      2.85 o 
   1   7   1       18.08       15.72      1.97 o 
   2   7   1       11.25       14.66      3.35 o 
   3   7   1       33.29       37.48      5.31 o 
   4   7   1        0.23       88.19    151.97 o 
   5   7   1        0.07        0.25      0.82 o 
   6   7   1        2.45        2.19      1.59 o 
  -5   8   1        0.10        0.37      1.43 o 
  -4   8   1       18.17       25.20      6.08 o 
  -3   8   1       17.08       13.29      4.24 o 
  -2   8   1       24.84       23.71      5.18 o 
  -1   8   1        1.83        3.09      2.20 o 
   0   8   1        0.18        0.01      0.72 o 
   1   8   1        0.09       -0.16      0.92 o 
   2   8   1        2.56        1.55      1.78 o 
   3   8   1        0.95        1.62      1.10 o 
   4   8   1       11.18       14.70      3.53 o 
   5   8   1        0.10       -0.33      2.60 o 
  -3   9   1        0.40        3.61      2.86 o 
  -2   9   1        3.71        7.72      2.40 o 
  -1   9   1        1.06        3.28      1.55 o 
   0   9   1       17.64       16.09      4.11 o 
   1   9   1        0.00        2.05      1.60 o 
   2   9   1        4.04        4.69      2.57 o 
   3   9   1       22.63       31.50      5.67 o 
   4   9   1        0.05       -0.12      0.91 o 
  -2  10   1       18.68       13.24      3.62 o 
   2  10   1       11.64       10.18      3.47 o 
   3  10   1       46.98       58.83      7.99 o 
   2 -10   2        9.86       10.13      3.62 o 
  -5  -9   2        6.28        8.03      2.76 o 
  -4  -9   2        1.25        0.09      0.94 o 
  -3  -9   2        0.73        1.67      1.69 o 
  -2  -9   2        0.96        0.52      1.49 o 
  -1  -9   2        0.00        1.75      1.90 o 
   0  -9   2       21.02       18.58      4.31 o 
   1  -9   2        0.57        0.51      1.96 o 
   2  -9   2        0.09        0.42      0.85 o 
   3  -9   2        4.01        3.25      1.25 o 
  -5  -8   2        0.71        1.86      1.23 o 
  -4  -8   2        0.09       -0.06      0.75 o 
  -3  -8   2       17.30       13.65      3.37 o 
  -2  -8   2        0.19       -0.30      1.12 o 
  -1  -8   2        2.53        2.55      1.85 o 
   0  -8   2        8.10        9.08      1.86 o 
   1  -8   2       43.87       42.78      4.13 o 
   2  -8   2       77.61       80.76      6.01 o 
   3  -8   2       34.90       32.78      3.03 o 
   4  -8   2        0.90        3.73      1.24 o 
   5  -8   2        1.11        2.13      1.19 o 
  -5  -7   2        0.03       13.35     35.82 o 
  -4  -7   2       26.40       18.16     15.72 o 
  -3  -7   2       27.15       26.76      4.33 o 
  -2  -7   2       10.35       13.04      3.13 o 
  -1  -7   2       23.66       26.13      2.74 o 
   0  -7   2       23.22       24.82      5.04 o 
   1  -7   2       22.64       23.81      2.75 o 
   2  -7   2       20.02       21.66      2.90 o 
   3  -7   2        9.43       13.23      2.79 o 
   4  -7   2       84.91       68.79      4.45 o 
   5  -7   2        1.26        1.00      0.73 o 
   6  -7   2        3.03        3.18      1.30 o 
  -6  -6   2       49.24       19.05      5.44 o 
  -5  -6   2        4.18        7.33      2.50 o 
  -4  -6   2      173.65      149.00     73.23 o 
  -3  -6   2       21.96       13.08     10.82 o 
  -2  -6   2       25.40       29.59      2.33 o 
  -1  -6   2       49.57       52.89      3.17 o 
   0  -6   2       36.83       45.41      3.71 o 
   1  -6   2      119.07      146.36      6.66 o 
   2  -6   2      376.68      417.14     26.21 o 
   3  -6   2       69.96       70.08      4.25 o 
   4  -6   2       61.60       60.69      5.96 o 
   5  -6   2       27.82       24.77      3.23 o 
   6  -6   2        2.78        1.23      0.79 o 
   7  -6   2        2.28        2.04      0.75 o 
  -7  -5   2        0.48        0.87      1.91 o 
  -6  -5   2        4.60        4.63      1.42 o 
  -5  -5   2       37.48       38.73      3.07 o 
  -4  -5   2        2.32        2.70      0.92 o 
  -3  -5   2       20.32       17.77      2.84 o 
  -2  -5   2      147.80      149.56      4.72 o 
  -1  -5   2      108.17      107.34      2.70 o 
   0  -5   2       88.66      131.50     12.92 o 
   1  -5   2        0.63        0.59      0.54 o 
   2  -5   2      239.22      296.67     18.53 o 
   3  -5   2      178.92      177.97     13.60 o 
   4  -5   2        4.90        3.11      0.86 o 
   5  -5   2        1.89        1.22      0.96 o 
   6  -5   2        0.13        1.35      1.30 o 
   7  -5   2        4.63        3.96      1.90 o 
  -8  -4   2        0.00        0.08      0.79 o 
  -7  -4   2       17.08       22.37      3.87 o 
  -6  -4   2        1.40        1.46      0.63 o 
  -5  -4   2       47.13       47.85      7.52 o 
  -4  -4   2      141.77      120.63      4.82 o 
  -3  -4   2       34.24       38.08      1.60 o 
  -2  -4   2      378.21      390.58      4.61 o 
  -1  -4   2        7.56        6.50      0.56 o 
   0  -4   2        2.16        1.83      0.44 o 
   1  -4   2      209.56      258.85      9.31 o 
   2  -4   2        0.64        2.84      1.60 o 
   3  -4   2       38.78       47.60      4.57 o 
   4  -4   2       13.75       15.64      1.85 o 
   5  -4   2        2.00        1.32      1.17 o 
   6  -4   2       17.14       19.75      3.99 o 
   7  -4   2        2.23        0.42      0.88 o 
   8  -4   2        7.55        4.70      2.29 o 
  -8  -3   2        0.02       -0.56      1.08 o 
  -7  -3   2        0.17       -1.31      1.31 o 
  -6  -3   2        5.83        7.45      1.39 o 
  -5  -3   2       41.77       31.47      2.59 o 
  -4  -3   2       62.94       52.68      3.69 o 
  -3  -3   2        1.75        1.67      0.37 o 
  -2  -3   2      204.01      212.64      5.64 o 
  -1  -3   2      300.30      302.03      6.92 o 
   0  -3   2      338.80      474.59      8.31 o 
   1  -3   2      161.65      173.11      5.35 o 
   2  -3   2      992.79     1101.97     13.29 o 
   3  -3   2      224.11      226.53     15.48 o 
   4  -3   2        3.81        4.94      1.57 o 
   5  -3   2        7.89        8.84      2.48 o 
   6  -3   2        4.24        6.53      2.14 o 
   7  -3   2        0.37        2.20      1.72 o 
   8  -3   2       12.53       14.37      2.68 o 
  -8  -2   2        0.16       -1.84      1.84 o 
  -7  -2   2        7.11        8.75      2.45 o 
  -6  -2   2       46.03       39.05      4.72 o 
  -5  -2   2       68.15       68.22      4.01 o 
  -4  -2   2       32.84       38.07      2.54 o 
  -3  -2   2      136.10      140.89      5.52 o 
  -2  -2   2      498.91      487.25      7.00 o 
  -1  -2   2      392.06      341.56     10.24 o 
   0  -2   2       34.00       36.53      1.52 o 
   1  -2   2      533.06      597.44     11.56 o 
   2  -2   2      292.99      299.37      9.49 o 
   3  -2   2       30.96       32.40      1.73 o 
   4  -2   2       78.79       74.06      3.52 o 
   5  -2   2      151.68      146.81      5.25 o 
   6  -2   2       39.19       31.66      4.51 o 
   7  -2   2      149.42      159.14     11.56 o 
   8  -2   2        0.16       -0.19      2.92 o 
   9  -2   2        0.21        1.19      1.63 o 
  -8  -1   2        0.63        1.55      1.05 o 
  -7  -1   2       24.58       29.90      4.76 o 
  -6  -1   2       44.06       44.43      5.35 o 
  -5  -1   2        0.87        1.27      0.50 o 
  -4  -1   2      238.48      231.26     14.15 o 
  -3  -1   2      548.59      588.36     16.51 o 
  -2  -1   2        9.76       11.00      0.82 o 
  -1  -1   2      976.32      875.04     38.55 o 
   0  -1   2      747.00      683.40     18.01 o 
   1  -1   2    10537.68    10714.35     25.79 o 
   2  -1   2      120.87      119.39      2.35 o 
   3  -1   2        0.98        0.51      0.28 o 
   4  -1   2       82.98       79.45      2.97 o 
   5  -1   2       23.39       21.12      1.43 o 
   6  -1   2       24.03       30.29      4.59 o 
   7  -1   2      131.69      140.33     10.29 o 
   8  -1   2        1.82        1.01      1.93 o 
  -8   0   2        0.28        2.00      1.12 o 
  -7   0   2        0.05        3.07      1.74 o 
  -6   0   2       45.73       54.28      6.24 o 
  -5   0   2        7.65        5.39      1.39 o 
  -4   0   2      173.49      168.16      5.20 o 
  -3   0   2        5.43        5.52      0.71 o 
  -2   0   2       35.19       26.57      1.77 o 
  -1   0   2      618.35      750.36     37.07 o 
   0   0   2      621.82      572.02      5.93 o 
   1   0   2     3028.33     2610.03      9.95 o 
   2   0   2       56.88       44.56      1.68 o 
   3   0   2      336.21      287.95      6.14 o 
   4   0   2       33.82       21.19      4.40 o 
   5   0   2      257.46      148.12     56.32 o 
   6   0   2        5.98        4.39      1.63 o 
   7   0   2       26.84       26.60      4.51 o 
   8   0   2        7.07        8.17      1.83 o 
  -8   1   2        1.71        3.79      1.74 o 
  -7   1   2       28.20       31.05      5.30 o 
  -6   1   2       13.03       14.45      3.48 o 
  -5   1   2      108.03      113.62      5.02 o 
  -4   1   2      249.48      285.66      7.50 o 
  -3   1   2        1.36        1.04      0.40 o 
  -2   1   2       93.61       93.45     10.99 o 
  -1   1   2      306.01      408.01      8.78 o 
   0   1   2        5.89       12.04      1.32 o 
   1   1   2     1979.11     1767.69      6.16 o 
   2   1   2        0.32        0.03      0.14 o 
   3   1   2       37.08       37.17      2.06 o 
   4   1   2       20.63       14.75      1.80 o 
   5   1   2       42.20       38.36      2.70 o 
   6   1   2      147.51      162.05      6.24 o 
   7   1   2      100.88      114.93      5.87 o 
   8   1   2        3.84        5.06      2.14 o 
  -7   2   2        0.16       -0.25      1.18 o 
  -6   2   2       16.82       13.57      3.32 o 
  -5   2   2        4.71        2.95      1.24 o 
  -4   2   2       87.80       86.64      3.27 o 
  -3   2   2       61.45       72.71      5.10 o 
  -2   2   2      980.82     1113.28     18.56 o 
  -1   2   2       22.34       24.00      2.55 o 
   0   2   2      230.38      271.86      9.11 o 
   1   2   2       20.62       20.64      1.27 o 
   2   2   2      227.15      190.89      6.30 o 
   3   2   2       15.94       15.17      0.66 o 
   4   2   2       39.61       38.85      1.47 o 
   5   2   2       23.56       23.54      2.55 o 
   6   2   2       31.47       32.20      2.71 o 
   7   2   2        3.34        4.06      1.74 o 
   8   2   2        7.35        7.36      2.75 o 
  -7   3   2        0.02       -1.36      1.37 o 
  -6   3   2        5.76        5.04      1.43 o 
  -5   3   2      111.22      123.54      6.48 o 
  -4   3   2      115.97      127.10      8.34 o 
  -3   3   2       79.35       94.91      6.77 o 
  -2   3   2        0.39       -0.57      0.91 o 
  -1   3   2       54.72       76.24      5.52 o 
   0   3   2      751.52     1046.84     18.90 o 
   1   3   2     1779.07     1993.74     19.20 o 
   2   3   2       15.37       13.85      0.76 o 
   3   3   2        0.12       -0.08      0.20 o 
   4   3   2        0.23        0.13      0.19 o 
   5   3   2      439.31      364.34     23.01 o 
   6   3   2      214.65      229.54     11.65 o 
   7   3   2        8.21       11.16      2.93 o 
   8   3   2        0.19        0.48      1.27 o 
  -7   4   2        1.75        1.82      1.91 o 
  -6   4   2        5.46        4.41      1.39 o 
  -5   4   2       83.99       79.23      5.72 o 
  -4   4   2        5.41        5.88      1.88 o 
  -3   4   2       13.22       11.88      2.66 o 
  -2   4   2        6.56        6.34      2.08 o 
  -1   4   2      159.93      236.76     11.11 o 
   0   4   2      156.88      233.67     10.95 o 
   1   4   2      277.78      479.00     15.06 o 
   2   4   2      358.50      430.45     10.51 o 
   3   4   2       16.31       11.85      1.28 o 
   4   4   2        7.64        8.52      1.04 o 
   5   4   2        6.94        9.92      5.51 o 
   6   4   2        2.78        6.59      2.41 o 
   7   4   2        1.64        1.50      1.14 o 
   8   4   2        5.20        5.97      2.50 o 
  -6   5   2       17.59       16.70      4.40 o 
  -5   5   2        3.53        3.87      1.52 o 
  -4   5   2       18.40       14.23      3.61 o 
  -3   5   2        8.68        8.82      2.58 o 
  -2   5   2       34.59       37.47      5.35 o 
  -1   5   2        1.77        0.59      1.35 o 
   0   5   2       62.72       78.57      6.89 o 
   1   5   2      235.16      328.91     14.61 o 
   2   5   2        9.70       27.35     24.77 o 
   3   5   2        1.88        1.29      0.50 o 
   4   5   2      348.77      350.00     10.15 o 
   5   5   2       23.53       27.91      2.20 o 
   6   5   2       96.10      100.93      5.42 o 
   7   5   2        0.62        1.63      1.02 o 
   8   5   2        0.75        2.85      1.62 o 
  -6   6   2        0.15       -0.22      1.11 o 
  -5   6   2       24.60       17.96      3.13 o 
  -4   6   2        9.34       11.35      3.38 o 
  -3   6   2       42.81       45.71      6.23 o 
  -2   6   2      145.45      173.92     12.18 o 
  -1   6   2       86.09      105.96      9.18 o 
   0   6   2        9.79       12.31      3.00 o 
   1   6   2        2.99        1.07      1.16 o 
   2   6   2       14.64        9.75      1.96 o 
   3   6   2        1.00       42.74     91.88 o 
   4   6   2        1.55        3.80      1.01 o 
   5   6   2        0.11        0.00      1.41 o 
   6   6   2       16.84       10.92      4.38 o 
   7   6   2        5.50        3.51      3.41 o 
   8   6   2       13.95       21.39      4.50 o 
  -5   7   2        6.74        4.84      1.71 o 
  -4   7   2        2.68        4.66      2.52 o 
  -3   7   2        0.21       -0.46      1.30 o 
  -2   7   2        2.58        0.98      1.19 o 
  -1   7   2       27.82       35.15      5.93 o 
   0   7   2      100.05      146.47     12.24 o 
   1   7   2       48.80       44.12      7.30 o 
   2   7   2       59.78       45.17      4.68 o 
   3   7   2      132.89      129.88      9.74 o 
   4   7   2      156.05       73.53     87.65 o 
   5   7   2        0.59        1.12      6.77 o 
   6   7   2        0.01       -1.07      1.31 o 
  -5   8   2        9.41        8.34      4.04 o 
  -4   8   2        1.85        0.82      0.94 o 
  -3   8   2        3.98        5.03      2.61 o 
  -2   8   2        3.47        4.73      2.20 o 
  -1   8   2       28.85       28.93      6.17 o 
   0   8   2        4.82        6.70      2.86 o 
   1   8   2        0.02       -1.21      1.21 o 
   2   8   2       47.27       40.00      5.93 o 
   3   8   2        3.37        2.36      1.53 o 
   4   8   2        7.92        8.40      2.78 o 
   5   8   2        0.87        4.99      3.60 o 
  -2   9   2        2.95        5.04      2.94 o 
  -1   9   2       11.71       11.49      4.02 o 
   0   9   2        0.08        1.06      1.83 o 
   1   9   2       15.80       16.42      4.25 o 
   2   9   2       17.27       18.25      4.40 o 
   3   9   2       36.73       47.97      6.91 o 
   4   9   2        3.53        8.49      2.96 o 
   2  10   2        1.68        1.28      1.71 o 
   3  10   2        6.27       12.90      3.97 o 
   4  10   2       12.30       18.32      4.50 o 
   2 -10   3        2.92        1.81      1.26 o 
  -4  -9   3        0.04       -0.10      0.64 o 
  -3  -9   3        0.17        0.61      1.22 o 
  -2  -9   3        0.00        0.34      1.20 o 
  -1  -9   3        2.78        3.56      1.60 o 
   0  -9   3        0.76        2.08      2.28 o 
   1  -9   3        4.89        3.69      1.43 o 
   2  -9   3        0.00       -0.14      1.04 o 
   3  -9   3       30.15       33.31      4.42 o 
  -5  -8   3        0.00        0.84      1.02 o 
  -4  -8   3        0.73        0.84      1.04 o 
  -3  -8   3       29.82       33.25      5.23 o 
  -2  -8   3       16.35       13.59      3.47 o 
  -1  -8   3        3.96        6.90      2.59 o 
   0  -8   3       33.33       32.51      3.43 o 
   1  -8   3       29.11       31.20      4.33 o 
   2  -8   3       26.13       28.14      3.64 o 
   3  -8   3        1.71        0.27      1.80 o 
   4  -8   3       63.34       58.47      5.79 o 
   5  -8   3        1.86        1.46      1.68 o 
  -6  -7   3       12.11       94.68     16.40 o 
  -5  -7   3        4.41        2.29      2.32 o 
  -4  -7   3       14.14       16.88      3.51 o 
  -3  -7   3        0.01        1.23      1.34 o 
  -2  -7   3        0.65        0.25      0.71 o 
  -1  -7   3       30.68       31.93      4.91 o 
   0  -7   3       74.73       74.64      4.88 o 
   1  -7   3       90.15      109.85      6.45 o 
   2  -7   3       15.32       19.15      4.85 o 
   3  -7   3        3.95        6.32      1.34 o 
   4  -7   3        4.24        6.85      1.47 o 
   5  -7   3        0.18        1.06      0.69 o 
   6  -7   3        0.39        1.05      0.76 o 
  -6  -6   3        0.22       98.91     12.03 o 
  -5  -6   3       10.30       11.16      3.99 o 
  -4  -6   3        0.57       65.18    225.81 o 
  -3  -6   3       52.42       50.84      5.47 o 
  -2  -6   3       31.16       30.16      2.44 o 
  -1  -6   3       52.92       58.69      7.29 o 
   0  -6   3       18.76       19.03      2.88 o 
   1  -6   3       25.80       32.10      3.91 o 
   2  -6   3       12.60       16.70      2.51 o 
   3  -6   3        7.32        5.80      1.13 o 
   4  -6   3       13.04       13.72      1.48 o 
   5  -6   3        1.48       -0.46      0.69 o 
   6  -6   3        4.09        3.23      1.12 o 
   7  -6   3        0.01       -0.74      0.88 o 
  -7  -5   3        0.61        0.29      1.74 o 
  -6  -5   3        3.88        4.06      1.21 o 
  -5  -5   3       76.54       67.23      3.81 o 
  -4  -5   3       18.85       17.70      1.99 o 
  -3  -5   3      112.30       93.58     33.29 o 
  -2  -5   3       18.55       16.29      1.27 o 
  -1  -5   3      145.54      188.99      4.89 o 
   0  -5   3       34.66       35.92      2.84 o 
   1  -5   3       18.40       21.54      2.49 o 
   2  -5   3       89.36      105.65      6.18 o 
   3  -5   3        0.06        0.97      0.62 o 
   4  -5   3        3.75        3.27      0.67 o 
   5  -5   3        1.32        0.05      0.45 o 
   6  -5   3       17.04       14.17      2.01 o 
   7  -5   3        3.41        1.19      0.63 o 
  -7  -4   3        0.55        0.72      0.57 o 
  -6  -4   3        0.14       -0.48      1.02 o 
  -5  -4   3        4.10        1.83      0.62 o 
  -4  -4   3       54.94       48.03      3.09 o 
  -3  -4   3        1.01        0.58      0.18 o 
  -2  -4   3       51.55       54.94      1.83 o 
  -1  -4   3        7.65        7.00      0.61 o 
   0  -4   3      195.14      187.94     26.99 o 
   1  -4   3       11.23       10.75      1.51 o 
   2  -4   3       42.47       43.63      2.45 o 
   3  -4   3       23.22       24.67      2.01 o 
   4  -4   3       58.67       54.17      2.64 o 
   5  -4   3        3.84        4.01      0.80 o 
   6  -4   3       14.11       13.46      1.88 o 
   7  -4   3        7.31        8.55      2.11 o 
   8  -4   3       36.94       35.66      4.45 o 
  -8  -3   3        0.01        0.53      1.46 o 
  -7  -3   3        0.16       -1.44      1.44 o 
  -6  -3   3       21.29       18.24      2.25 o 
  -5  -3   3        4.82        5.74      1.08 o 
  -4  -3   3        1.76        1.49      0.59 o 
  -3  -3   3       82.66       77.29      2.53 o 
  -2  -3   3      185.88      182.47      4.07 o 
  -1  -3   3       47.00       37.95      2.23 o 
   0  -3   3       21.69       26.97      1.64 o 
   1  -3   3       24.66       29.92      2.34 o 
   2  -3   3      202.06      220.64      6.68 o 
   3  -3   3        2.36        1.21      0.33 o 
   4  -3   3       61.97       63.04      2.67 o 
   5  -3   3       20.00       15.20      1.77 o 
   6  -3   3        2.34        1.35      0.70 o 
   7  -3   3        2.73        4.59      1.58 o 
   8  -3   3       30.48       42.95      5.16 o 
  -8  -2   3        0.50        0.07      1.09 o 
  -7  -2   3        1.18        0.74      0.67 o 
  -6  -2   3        0.18       -0.31      0.96 o 
  -5  -2   3        0.05        0.00      0.39 o 
  -4  -2   3       24.05       18.82      2.84 o 
  -3  -2   3        2.82        2.64      0.74 o 
  -2  -2   3        0.01        0.08      0.23 o 
  -1  -2   3      414.75      418.56      8.20 o 
   0  -2   3      459.36      436.27      5.58 o 
   1  -2   3       84.65       91.45      2.70 o 
   2  -2   3       94.80       92.95      3.71 o 
   3  -2   3        9.77        7.47      0.72 o 
   4  -2   3        3.75        3.17      0.47 o 
   5  -2   3        0.64        0.62      0.54 o 
   6  -2   3        7.96        7.06      1.09 o 
   7  -2   3       12.55       35.07     11.56 o 
   8  -2   3       16.23       20.35      2.99 o 
   9  -2   3        0.32       -1.41      1.41 o 
  -8  -1   3        3.61        5.18      2.19 o 
  -7  -1   3       16.36       19.57      3.98 o 
  -6  -1   3       44.37       41.73      5.22 o 
  -5  -1   3       15.92       13.74      2.40 o 
  -4  -1   3        0.77        1.90      0.61 o 
  -3  -1   3        8.34        6.74      1.05 o 
  -2  -1   3      228.65      227.05      4.14 o 
  -1  -1   3      643.43      584.71     14.75 o 
   0  -1   3     2449.35     2180.12     23.85 o 
   1  -1   3     4445.02     4106.55     22.23 o 
   2  -1   3      134.23      138.71      2.28 o 
   3  -1   3       94.76      101.36      2.35 o 
   4  -1   3        0.01        0.04      0.26 o 
   5  -1   3      161.40      113.56     12.30 o 
   6  -1   3       79.34       78.80      4.89 o 
   7  -1   3        0.07       20.15      7.46 o 
   8  -1   3       27.78       31.97      3.75 o 
  -8   0   3       14.75       20.13      4.68 o 
  -7   0   3       17.02       19.52      4.14 o 
  -6   0   3      120.61      151.21     10.68 o 
  -5   0   3      174.00      164.95      6.06 o 
  -4   0   3       57.15       62.67      4.26 o 
  -3   0   3        0.37        0.02      0.33 o 
  -2   0   3       63.18       72.79      3.11 o 
  -1   0   3      965.99     1045.89     10.58 o 
   0   0   3     3575.90     3181.18     33.11 o 
   1   0   3      601.23      541.90      7.34 o 
   2   0   3      993.64      925.39     17.80 o 
   3   0   3      186.18      185.44      5.22 o 
   4   0   3        1.96        1.93      0.71 o 
   5   0   3       75.82       77.40      4.25 o 
   6   0   3       63.95       65.01      6.14 o 
   7   0   3       40.85       42.54      3.70 o 
   8   0   3        0.47        0.91      1.90 o 
  -8   1   3        3.59        3.50      1.96 o 
  -7   1   3       12.84       16.73      4.12 o 
  -6   1   3        0.30        1.50      1.47 o 
  -5   1   3       70.59       78.02      4.42 o 
  -4   1   3        2.21        2.80      0.84 o 
  -3   1   3       17.72       17.62      2.46 o 
  -2   1   3        1.35        0.59      0.37 o 
  -1   1   3       64.01       68.33      3.95 o 
   0   1   3       30.36       35.43      2.57 o 
   1   1   3      309.29      295.94      7.09 o 
   2   1   3     1395.90     1280.30      7.54 o 
   3   1   3       18.65       13.21      1.50 o 
   4   1   3       73.07       85.61      3.85 o 
   5   1   3       72.83       77.26      6.25 o 
   6   1   3        2.06        7.72      2.01 o 
   7   1   3        2.60       15.94      4.15 o 
   8   1   3        1.62        2.18      1.87 o 
  -7   2   3        3.89        3.97      1.74 o 
  -6   2   3       23.89       25.49      4.71 o 
  -5   2   3        2.08        0.79      0.62 o 
  -4   2   3       57.35       59.97      3.94 o 
  -3   2   3        0.22        0.09      0.40 o 
  -2   2   3        0.30        0.86      1.01 o 
  -1   2   3      220.99      281.20      9.42 o 
   0   2   3       11.70       13.51      0.96 o 
   1   2   3       29.93       30.47      1.17 o 
   2   2   3      186.63      168.22      3.19 o 
   3   2   3      198.67      186.10      2.85 o 
   4   2   3       20.42       18.72      1.04 o 
   5   2   3       61.19       51.38      2.79 o 
   6   2   3       66.17       68.32      3.66 o 
   7   2   3        3.16        6.83      2.55 o 
   8   2   3        2.24        4.30      2.36 o 
  -7   3   3        1.33        0.89      1.09 o 
  -6   3   3        0.02        0.03      1.61 o 
  -5   3   3       28.36       29.87      3.36 o 
  -4   3   3       28.27       29.89      4.38 o 
  -3   3   3       46.39       49.13      1.94 o 
  -2   3   3       34.23       45.10      4.62 o 
  -1   3   3        8.30       10.23      2.03 o 
   0   3   3      315.27      250.54    144.48 o 
   1   3   3       51.87       74.20      5.23 o 
   2   3   3      198.12      218.83      4.03 o 
   3   3   3      121.58      121.94      3.61 o 
   4   3   3        0.43        0.18      0.18 o 
   5   3   3       49.48       45.87      1.46 o 
   6   3   3        1.99       22.77      4.59 o 
   7   3   3        0.05        2.33      1.63 o 
   8   3   3        0.02        0.75      1.22 o 
  -6   4   3        8.83        9.51      3.33 o 
  -5   4   3      105.66      110.59      6.77 o 
  -4   4   3       40.49       41.94      5.46 o 
  -3   4   3       11.35       14.15      2.97 o 
  -2   4   3        9.91        9.85      2.38 o 
  -1   4   3       22.68       28.23      3.65 o 
   0   4   3        5.19        5.00      0.77 o 
   1   4   3       78.18       99.50      6.91 o 
   2   4   3      291.29      303.41      5.38 o 
   3   4   3       25.08       19.25      2.06 o 
   4   4   3       46.23       45.45      2.54 o 
   5   4   3      611.31      628.86     11.15 o 
   6   4   3        1.67        1.41      1.16 o 
   7   4   3        4.27        5.44      2.27 o 
   8   4   3        1.79        0.06      0.85 o 
  -6   5   3        9.13       15.03      4.40 o 
  -5   5   3       11.48        7.53      1.83 o 
  -4   5   3       16.19       12.28      3.28 o 
  -3   5   3       24.13       25.40      4.53 o 
  -2   5   3       33.94       43.32      5.79 o 
  -1   5   3       83.65       89.07      7.64 o 
   0   5   3       13.19       14.97      1.47 o 
   1   5   3        7.42       10.83      2.71 o 
   2   5   3       24.53       48.97     32.88 o 
   3   5   3        3.13        2.02      0.61 o 
   4   5   3      173.62      177.61     12.03 o 
   5   5   3      130.34      139.37      6.53 o 
   6   5   3       36.07       50.40      4.05 o 
   7   5   3        1.94        2.25      0.91 o 
   8   5   3       12.36       20.27      4.34 o 
  -5   6   3        4.89        2.84      1.33 o 
  -4   6   3        1.53        1.59      1.18 o 
  -3   6   3       12.01        7.20      2.63 o 
  -2   6   3      118.63      110.88     10.15 o 
  -1   6   3      333.45      394.79     17.73 o 
   0   6   3      150.60      181.49     11.98 o 
   1   6   3      138.81      158.80     11.39 o 
   2   6   3        1.52        0.47      1.05 o 
   3   6   3       68.20       73.25      5.30 o 
   4   6   3        4.15        2.81      0.93 o 
   5   6   3       53.07       63.46      5.04 o 
   6   6   3        4.29        9.61      3.76 o 
   7   6   3        0.63        2.97      3.85 o 
  -5   7   3        0.39        1.04      0.79 o 
  -4   7   3        4.09        2.32      1.88 o 
  -3   7   3        0.09       -0.56      1.54 o 
  -2   7   3       15.44       13.99      3.76 o 
  -1   7   3       11.38        8.36      2.60 o 
   0   7   3        4.46        4.17      2.03 o 
   1   7   3        4.13        2.85      2.04 o 
   2   7   3       23.38       20.77      4.97 o 
   3   7   3       29.03       34.29      3.82 o 
   4   7   3        0.59        3.30      4.50 o 
   5   7   3        8.72        6.85      1.45 o 
   6   7   3        0.02       -0.39      1.19 o 
  -4   8   3       24.96       23.64      6.04 o 
  -3   8   3       15.10       11.85      4.23 o 
  -2   8   3        2.44        3.61      1.99 o 
  -1   8   3       12.64       12.54      4.13 o 
   0   8   3        1.68        1.91      2.28 o 
   1   8   3       45.48       40.37      7.77 o 
   2   8   3        9.05        6.17      1.88 o 
   3   8   3       11.75       10.22      2.76 o 
   4   8   3       37.33       50.32      6.46 o 
   5   8   3        1.44       12.61      6.02 o 
  -2   9   3       13.58       15.15      5.03 o 
  -1   9   3       12.70       13.15      4.64 o 
   0   9   3        0.65        2.36      1.72 o 
   1   9   3        5.80        5.69      1.88 o 
   2   9   3       18.53       20.08      3.57 o 
   3   9   3        1.40        0.19      0.72 o 
   4   9   3       27.86       41.57      6.45 o 
   3  10   3        0.00       -2.11      2.11 o 
   4  10   3        0.10       -2.00      2.00 o 
  -3  -9   4        0.00       -0.55      0.93 o 
  -2  -9   4       13.95       17.29      4.23 o 
  -1  -9   4        7.44        6.78      2.76 o 
   0  -9   4        4.50        1.64      1.45 o 
   1  -9   4        0.23       -1.16      1.82 o 
   2  -9   4        0.58        3.39      1.41 o 
   3  -9   4        1.06       -0.67      1.60 o 
  -5  -8   4        0.07       -0.22      0.79 o 
  -4  -8   4        1.68        0.81      1.16 o 
  -3  -8   4       24.15       22.80      4.42 o 
  -2  -8   4       73.86       83.06      8.58 o 
  -1  -8   4        1.17        0.03      0.62 o 
   0  -8   4        9.51        9.49      2.99 o 
   1  -8   4      116.32      122.32     13.36 o 
   2  -8   4        1.00       -0.22      1.01 o 
   3  -8   4        3.65        2.79      0.94 o 
   4  -8   4        7.96        6.89      2.13 o 
   5  -8   4       11.63        7.52      2.87 o 
  -5  -7   4       50.81       42.91     23.48 o 
  -4  -7   4        8.51        7.38      2.54 o 
  -3  -7   4       33.66       34.29      5.01 o 
  -2  -7   4        1.74        2.24      1.07 o 
  -1  -7   4       90.68       92.19      5.14 o 
   0  -7   4       92.47      116.90      6.38 o 
   1  -7   4        4.29        4.20      1.08 o 
   2  -7   4       31.57       33.80      3.75 o 
   3  -7   4        5.02        3.24      0.91 o 
   4  -7   4       30.43       24.17      2.49 o 
   5  -7   4       13.62       10.26      1.83 o 
   6  -7   4        0.97        1.94      2.02 o 
  -6  -6   4        0.31        4.75      3.79 o 
  -5  -6   4        5.09       12.46     12.16 o 
  -4  -6   4        1.34        1.87      1.26 o 
  -3  -6   4        2.33        1.53      1.00 o 
  -2  -6   4       15.14       17.38      2.05 o 
  -1  -6   4        1.56        1.34      0.59 o 
   0  -6   4       19.56       21.86      2.57 o 
   1  -6   4      112.58      128.90      6.36 o 
   2  -6   4        1.75        1.73      0.68 o 
   3  -6   4        6.32        5.17      0.98 o 
   4  -6   4       16.33       11.92      1.40 o 
   5  -6   4       21.74       19.66      2.58 o 
   6  -6   4        3.09        4.34      1.62 o 
   7  -6   4        0.07        0.24      1.00 o 
  -7  -5   4        0.39       -0.31      0.88 o 
  -6  -5   4        4.60        4.39      1.44 o 
  -5  -5   4        5.00       39.89     59.37 o 
  -4  -5   4       36.05       32.71      4.35 o 
  -3  -5   4       49.34       86.46     84.68 o 
  -2  -5   4       55.63       58.47      3.56 o 
  -1  -5   4       72.01       71.14      4.02 o 
   0  -5   4       70.51       65.64      4.39 o 
   1  -5   4        1.45        1.76      0.39 o 
   2  -5   4        8.85        7.83      1.00 o 
   3  -5   4        9.90        9.85      1.29 o 
   4  -5   4        0.00       -0.45      0.49 o 
   5  -5   4        3.24        2.92      0.60 o 
   6  -5   4        7.97        5.24      1.25 o 
   7  -5   4        7.00        8.15      2.16 o 
  -7  -4   4        0.16        3.26      2.83 o 
  -6  -4   4        0.35        0.00      0.44 o 
  -5  -4   4        0.02       -0.72      0.72 o 
  -4  -4   4      140.19      124.40      8.59 o 
  -3  -4   4       31.34       25.73      2.05 o 
  -2  -4   4        1.88        0.30      0.36 o 
  -1  -4   4        0.50        1.72      0.67 o 
   0  -4   4      170.70      186.46      6.33 o 
   1  -4   4       25.81       27.82      1.75 o 
   2  -4   4        3.10        2.87      0.64 o 
   3  -4   4        3.02        3.52      0.74 o 
   4  -4   4       11.13       10.88      1.19 o 
   5  -4   4       17.22       17.09      1.57 o 
   6  -4   4       11.89        8.36      1.42 o 
   7  -4   4       12.16       18.90      3.10 o 
   8  -4   4        9.52       21.46      3.69 o 
  -8  -3   4        0.24       -0.30      0.70 o 
  -7  -3   4        0.36        0.39      0.94 o 
  -6  -3   4       10.21       12.76      1.98 o 
  -5  -3   4        1.13       -0.12      0.46 o 
  -4  -3   4       62.67       63.44      5.76 o 
  -3  -3   4       10.23       12.27      1.42 o 
  -2  -3   4       70.21       76.20      2.92 o 
  -1  -3   4      186.88      184.82      9.29 o 
   0  -3   4       76.99       75.83      3.45 o 
   1  -3   4      798.95      780.19      7.17 o 
   2  -3   4       74.47       83.62      2.95 o 
   3  -3   4      148.00      129.81      4.82 o 
   4  -3   4       23.29       23.87      1.65 o 
   5  -3   4      146.54      139.48      4.30 o 
   6  -3   4       16.46       14.94      2.35 o 
   7  -3   4        0.88        2.97      1.19 o 
   8  -3   4       48.48       64.94     11.44 o 
  -8  -2   4        0.16        0.03      0.86 o 
  -7  -2   4        0.50        1.12      0.76 o 
  -6  -2   4        1.35        1.08      0.98 o 
  -5  -2   4       90.76       85.93      4.38 o 
  -4  -2   4       17.53       16.46      1.79 o 
  -3  -2   4       16.79       22.08      1.90 o 
  -2  -2   4      124.22      142.93      4.09 o 
  -1  -2   4      101.16       85.05      2.26 o 
   0  -2   4       69.46       58.52      1.89 o 
   1  -2   4      150.29      149.80      7.70 o 
   2  -2   4      480.20      505.37      6.51 o 
   3  -2   4      172.96      172.13      5.74 o 
   4  -2   4       90.40       84.17      3.49 o 
   5  -2   4        0.77        0.19      0.26 o 
   6  -2   4       42.60       46.06      4.02 o 
   7  -2   4        0.79        1.46      1.12 o 
   8  -2   4       24.82       34.22      4.02 o 
   9  -2   4        3.05        2.98      2.04 o 
  -8  -1   4        0.55        1.53      1.58 o 
  -7  -1   4       14.46       15.64      3.75 o 
  -6  -1   4       16.10       20.09      3.61 o 
  -5  -1   4       11.12       12.30      1.71 o 
  -4  -1   4       34.95       31.05      2.59 o 
  -3  -1   4      234.38      236.90      6.47 o 
  -2  -1   4      177.50      168.57      8.92 o 
  -1  -1   4      519.42      442.33      6.92 o 
   0  -1   4     2047.74     1819.39     16.48 o 
   1  -1   4      747.65      679.09      7.28 o 
   2  -1   4      249.20      240.19      3.09 o 
   3  -1   4        2.23        3.45      0.48 o 
   4  -1   4       27.57       36.34      1.88 o 
   5  -1   4       47.81       36.90      6.26 o 
   6  -1   4      115.35      119.47      8.03 o 
   7  -1   4        1.33        1.94      0.57 o 
   8  -1   4        4.85       12.81      2.41 o 
  -8   0   4        2.50        5.78      2.84 o 
  -7   0   4        0.98        2.65      1.68 o 
  -6   0   4        0.00        1.09      1.00 o 
  -5   0   4      145.00      144.88      5.98 o 
  -4   0   4       11.39       12.07      1.63 o 
  -3   0   4       26.47       27.20      2.38 o 
  -2   0   4       59.33       59.75      4.43 o 
  -1   0   4      190.45      224.48     20.84 o 
   0   0   4      769.05      698.78      7.52 o 
   1   0   4      844.83      753.27      6.46 o 
   2   0   4       82.83       71.70      1.36 o 
   3   0   4      495.70      480.90      6.94 o 
   4   0   4        0.75        0.58      0.23 o 
   5   0   4       54.99       60.41      7.94 o 
   6   0   4        5.24        7.16      1.46 o 
   7   0   4       21.57       27.96      3.27 o 
   8   0   4       21.10       23.18      5.82 o 
  -7   1   4       19.62       19.77      4.39 o 
  -6   1   4       14.43       14.28      3.32 o 
  -5   1   4       57.12       56.20      4.04 o 
  -4   1   4       17.09       18.26      2.17 o 
  -3   1   4      350.04      393.16     12.34 o 
  -2   1   4       59.47       65.05      4.55 o 
  -1   1   4      766.16      804.15     15.29 o 
   0   1   4      355.49      395.97      9.78 o 
   1   1   4      303.44      283.44      8.76 o 
   2   1   4       38.25       36.05      1.09 o 
   3   1   4       54.45       42.61      1.21 o 
   4   1   4       98.49      101.97      4.17 o 
   5   1   4        0.02        0.39      1.68 o 
   6   1   4       27.64       29.97      2.64 o 
   7   1   4       15.07       11.39      2.66 o 
   8   1   4        1.76        1.53      1.31 o 
  -7   2   4        4.89        6.54      2.49 o 
  -6   2   4        1.63        1.55      1.19 o 
  -5   2   4       15.66       14.85      2.24 o 
  -4   2   4       42.85       50.45      5.07 o 
  -3   2   4       45.23       53.04      4.96 o 
  -2   2   4        4.27        2.96      1.22 o 
  -1   2   4      320.11      415.72     12.51 o 
   0   2   4      174.74      187.24     24.08 o 
   1   2   4       76.54       77.12      2.19 o 
   2   2   4     1118.84     1100.05      7.09 o 
   3   2   4      157.97      163.89      3.78 o 
   4   2   4        2.05        0.68      0.28 o 
   5   2   4        5.61        3.59      0.70 o 
   6   2   4       62.86       71.20      3.83 o 
   7   2   4       86.39       91.45      8.18 o 
   8   2   4        0.99        1.08      1.27 o 
  -7   3   4        0.29       -1.49      1.49 o 
  -6   3   4        0.23        0.62      1.26 o 
  -5   3   4       31.01       35.65      4.50 o 
  -4   3   4       71.86       71.20      6.53 o 
  -3   3   4       14.35       12.68      2.66 o 
  -2   3   4       35.36       32.36      3.96 o 
  -1   3   4      162.56      155.69      8.12 o 
   0   3   4        8.65        4.53      1.35 o 
   1   3   4      300.35      323.98     13.20 o 
   2   3   4      388.32      402.60      7.23 o 
   3   3   4        0.65        0.08      0.41 o 
   4   3   4       41.67       28.52      1.22 o 
   5   3   4        6.68        5.22      0.58 o 
   6   3   4       40.05       38.90      5.03 o 
   7   3   4       13.07       13.99      3.31 o 
   8   3   4        0.00        0.55      0.75 o 
  -6   4   4        8.68        9.10      3.56 o 
  -5   4   4       11.21       12.02      2.29 o 
  -4   4   4        2.72        3.43      1.67 o 
  -3   4   4        6.68        6.06      2.38 o 
  -2   4   4       18.27       25.22      4.07 o 
  -1   4   4       84.42       58.88     53.65 o 
   0   4   4      301.34      344.11     13.81 o 
   1   4   4      154.02      169.05     12.64 o 
   2   4   4      379.84      396.49      6.61 o 
   3   4   4        4.71        5.23      0.68 o 
   4   4   4       28.19       26.76      1.99 o 
   5   4   4        3.80        1.07      5.70 o 
   6   4   4       28.39       27.92      4.42 o 
   7   4   4       20.08       22.09      4.13 o 
   8   4   4        2.08        1.67      1.48 o 
  -6   5   4        4.00        9.51      3.69 o 
  -5   5   4        2.19        0.98      1.05 o 
  -4   5   4       42.37       31.19      5.18 o 
  -3   5   4       10.08       10.92      2.86 o 
  -2   5   4      680.03      826.13     24.69 o 
  -1   5   4      436.29      548.75     19.54 o 
   0   5   4       14.44       14.36      3.21 o 
   1   5   4        3.08        2.72      1.34 o 
   2   5   4       34.31       35.05      3.80 o 
   3   5   4       19.14       20.37      1.37 o 
   4   5   4       70.19       69.53      5.20 o 
   5   5   4        6.00        7.07      1.46 o 
   6   5   4       13.99       17.65      3.48 o 
   7   5   4        3.98        5.04      1.40 o 
   8   5   4        6.65       17.06      2.71 o 
  -5   6   4        2.73        3.89      2.39 o 
  -4   6   4        2.96        1.49      0.82 o 
  -3   6   4       16.50       15.80      4.11 o 
  -2   6   4       27.33       32.07      5.37 o 
  -1   6   4       24.77       24.04      4.53 o 
   0   6   4      290.61      323.58     16.12 o 
   1   6   4       99.21      116.45      9.87 o 
   2   6   4       48.70       50.08      6.54 o 
   3   6   4       24.72       38.40     28.97 o 
   4   6   4       19.74       18.51      1.97 o 
   5   6   4       28.03       32.85      2.80 o 
   6   6   4        8.08        4.45      5.48 o 
   7   6   4        0.83        4.11      1.87 o 
  -5   7   4        6.45        6.36      3.29 o 
  -4   7   4        0.04        1.08      1.23 o 
  -3   7   4       22.10       24.05      4.95 o 
  -2   7   4       26.74       29.20      5.46 o 
  -1   7   4       32.54       37.42      6.06 o 
   0   7   4       87.32       84.94      8.99 o 
   1   7   4        2.12        4.97      2.65 o 
   2   7   4       23.45       18.24      4.43 o 
   3   7   4       23.71       16.36      2.81 o 
   4   7   4        3.83        2.08      1.06 o 
   5   7   4        4.92        3.72      1.54 o 
   6   7   4        0.65        6.28      2.89 o 
  -4   8   4        2.67        3.95      2.65 o 
  -3   8   4        8.48        5.93      2.79 o 
  -2   8   4        0.08        1.11      1.76 o 
  -1   8   4        9.53       10.04      3.72 o 
   0   8   4        6.88        8.53      3.43 o 
   1   8   4       14.99       15.56      4.75 o 
   2   8   4        2.14        1.30      1.81 o 
   3   8   4        1.87        0.21      0.97 o 
   4   8   4        3.54        5.85      2.14 o 
   5   8   4        4.16       36.75      9.21 o 
  -1   9   4        1.61        4.67      3.39 o 
   0   9   4       28.90       28.15      6.63 o 
   1   9   4        7.46        6.36      3.15 o 
   2   9   4        6.31        3.60      1.74 o 
   3   9   4        0.01        1.10      0.68 o 
   4   9   4        4.26        4.67      2.14 o 
  -2  -9   5        0.49        1.68      1.71 o 
  -1  -9   5        3.38        1.84      1.32 o 
   0  -9   5        4.47        2.36      1.09 o 
   1  -9   5        0.11       -0.77      0.83 o 
   2  -9   5        0.01       -0.63      1.01 o 
   3  -9   5        0.48       -0.12      0.89 o 
  -5  -8   5        8.31       14.03      3.74 o 
  -4  -8   5        0.11       -1.41      1.41 o 
  -3  -8   5        0.19        0.91      1.56 o 
  -2  -8   5        7.43        5.30      2.23 o 
  -1  -8   5       11.47       11.61      3.39 o 
   0  -8   5       18.44       16.11      2.37 o 
   1  -8   5       14.87       10.87      2.33 o 
   2  -8   5        3.64        4.91      1.59 o 
   3  -8   5        4.28        5.50      1.63 o 
   4  -8   5       10.47        7.49      1.79 o 
   5  -8   5        0.01        0.18      0.91 o 
  -5  -7   5       18.85       24.40      4.53 o 
  -4  -7   5        0.40        2.29      1.73 o 
  -3  -7   5        6.87        6.38      2.36 o 
  -2  -7   5       10.49       10.18      2.80 o 
  -1  -7   5       52.17       58.14      4.30 o 
   0  -7   5       52.10       52.66      4.17 o 
   1  -7   5       30.41       37.64      3.89 o 
   2  -7   5       23.19       31.24      3.56 o 
   3  -7   5       27.77       24.70      3.33 o 
   4  -7   5       27.89       29.65      3.85 o 
   5  -7   5        9.45        7.71      2.17 o 
  -6  -6   5        4.47        1.11      4.04 o 
  -5  -6   5        6.10       10.34      5.50 o 
  -4  -6   5       58.97       60.82      6.53 o 
  -3  -6   5        9.66        6.35      2.04 o 
  -2  -6   5       65.21       62.28      4.07 o 
  -1  -6   5       34.19       33.39      3.03 o 
   0  -6   5        0.64       -0.47      0.47 o 
   1  -6   5        3.50        3.53      1.15 o 
   2  -6   5       16.27       13.53      1.76 o 
   3  -6   5       25.67       26.88      2.26 o 
   4  -6   5        1.74        1.08      0.95 o 
   5  -6   5        1.67        1.45      0.82 o 
   6  -6   5        1.55        1.96      1.03 o 
   7  -6   5        2.51        1.03      1.14 o 
  -7  -5   5        0.01        0.99      1.62 o 
  -6  -5   5        0.62        0.47      2.47 o 
  -5  -5   5        0.06        1.47      8.26 o 
  -4  -5   5        3.05       18.19     38.04 o 
  -3  -5   5       34.94       29.55      4.20 o 
  -2  -5   5       85.49       83.16      4.46 o 
  -1  -5   5       44.91       48.54      3.44 o 
   0  -5   5        2.50        1.34      0.66 o 
   1  -5   5        0.91        0.60      0.28 o 
   2  -5   5       48.03       46.07      3.25 o 
   3  -5   5        3.94        5.43      0.93 o 
   4  -5   5        6.66        6.50      1.14 o 
   5  -5   5       18.90       13.76      1.50 o 
   6  -5   5        2.34        1.21      0.79 o 
   7  -5   5        6.84        7.86      2.88 o 
  -7  -4   5        0.04        0.39      1.20 o 
  -6  -4   5        0.04        0.13      0.74 o 
  -5  -4   5       29.54       26.44      2.62 o 
  -4  -4   5       30.61       23.53      2.24 o 
  -3  -4   5       32.54       34.79      2.33 o 
  -2  -4   5        4.92        4.67      0.97 o 
  -1  -4   5        0.52        0.31      0.43 o 
   0  -4   5        4.93        3.72      0.94 o 
   1  -4   5       46.31       45.29      4.96 o 
   2  -4   5       80.32       85.79      4.63 o 
   3  -4   5       20.21       21.23      1.82 o 
   4  -4   5       42.36       40.45      2.51 o 
   5  -4   5        9.11        8.89      1.12 o 
   6  -4   5        0.60       -0.21      0.64 o 
   7  -4   5        0.34        1.22      1.52 o 
   8  -4   5        7.70        9.48      2.57 o 
  -7  -3   5        0.07       -1.33      1.33 o 
  -6  -3   5        0.01        1.14      0.74 o 
  -5  -3   5        1.06        0.64      0.56 o 
  -4  -3   5        3.82        3.65      0.87 o 
  -3  -3   5       16.94       14.79      1.96 o 
  -2  -3   5      123.28      110.08      3.52 o 
  -1  -3   5       13.13       14.81      1.66 o 
   0  -3   5        9.91        8.74      0.82 o 
   1  -3   5       30.12       22.40      3.53 o 
   2  -3   5      111.58      105.86      3.90 o 
   3  -3   5        2.40        1.84      0.44 o 
   4  -3   5        1.08        0.89      0.47 o 
   5  -3   5       60.16       58.14      3.22 o 
   6  -3   5       19.66       18.06      2.70 o 
   7  -3   5        0.20        0.47      1.21 o 
   8  -3   5        0.00        9.59      2.82 o 
  -8  -2   5       12.91       28.97      5.16 o 
  -7  -2   5        0.16       -0.63      1.29 o 
  -6  -2   5       21.67       21.62      3.60 o 
  -5  -2   5      139.20      139.23      7.15 o 
  -4  -2   5       26.58       27.24      2.56 o 
  -3  -2   5       71.35       76.96      3.67 o 
  -2  -2   5      480.72      469.03      7.73 o 
  -1  -2   5      578.44      542.58      6.79 o 
   0  -2   5      211.31      206.84      4.82 o 
   1  -2   5      417.09      417.52      8.66 o 
   2  -2   5      214.11      215.72      4.43 o 
   3  -2   5        2.03        2.53      0.61 o 
   4  -2   5      185.86      189.60      4.68 o 
   5  -2   5       40.82       45.44      2.33 o 
   6  -2   5       61.67       62.07      8.06 o 
   7  -2   5       12.65       10.32      2.05 o 
   8  -2   5       31.14       48.24      7.08 o 
   9  -2   5        5.16        2.73      2.11 o 
  -8  -1   5        8.12       11.90      3.57 o 
  -7  -1   5       15.52       27.31      4.89 o 
  -6  -1   5        1.19        0.66      1.03 o 
  -5  -1   5       10.88       11.50      1.91 o 
  -4  -1   5      169.00      150.81      6.02 o 
  -3  -1   5       25.63       27.32      2.90 o 
  -2  -1   5        0.63        0.12      0.35 o 
  -1  -1   5       21.39       20.11      1.50 o 
   0  -1   5        7.21        8.75      0.86 o 
   1  -1   5        0.17        1.02      0.30 o 
   2  -1   5      293.32      289.08      4.13 o 
   3  -1   5      170.79      159.70      4.63 o 
   4  -1   5        0.55        0.48      0.22 o 
   5  -1   5       25.12       21.58      1.78 o 
   6  -1   5       99.12      109.67      9.29 o 
   7  -1   5       24.72       25.05      3.96 o 
   8  -1   5       12.62       11.64      2.38 o 
  -7   0   5        1.88        5.34      2.42 o 
  -6   0   5       63.80       78.11      7.75 o 
  -5   0   5        6.89        4.48      1.18 o 
  -4   0   5       15.29       15.64      1.98 o 
  -3   0   5      147.70      145.25      7.80 o 
  -2   0   5       55.26       56.02      4.75 o 
  -1   0   5      307.23      291.44      8.08 o 
   0   0   5       19.10       18.52      1.27 o 
   1   0   5      409.41      355.90      6.56 o 
   2   0   5       16.96       16.51      0.86 o 
   3   0   5      716.62      670.27      5.54 o 
   4   0   5        8.62        6.33      0.70 o 
   5   0   5        1.38        0.69      0.21 o 
   6   0   5        6.10        5.33      1.07 o 
   7   0   5        4.85        3.70      3.51 o 
   8   0   5        9.78       18.41      2.61 o 
  -7   1   5        0.46        0.56      1.57 o 
  -6   1   5        1.97       -0.57      1.26 o 
  -5   1   5        1.05        0.93      0.65 o 
  -4   1   5        5.20        6.47      1.31 o 
  -3   1   5        1.68        1.92      1.02 o 
  -2   1   5       19.05       17.79      2.69 o 
  -1   1   5       29.22       27.33      3.04 o 
   0   1   5       64.94       80.07      5.08 o 
   1   1   5       16.51       19.99      1.19 o 
   2   1   5        0.98        1.04      0.24 o 
   3   1   5       41.52       32.02      1.19 o 
   4   1   5        0.96        1.04      0.34 o 
   5   1   5        0.44        0.30      0.49 o 
   6   1   5        2.74        2.93      0.97 o 
   7   1   5        8.34       10.26      1.79 o 
   8   1   5        0.58        0.90      1.07 o 
  -7   2   5       15.18       18.70      4.53 o 
  -6   2   5        2.16        1.96      1.72 o 
  -5   2   5        0.87        1.00      0.80 o 
  -4   2   5       54.94       60.45      5.81 o 
  -3   2   5      242.39      247.73     11.65 o 
  -2   2   5      152.62      147.00      8.38 o 
  -1   2   5      188.69      162.49      8.23 o 
   0   2   5      315.28      388.07     12.06 o 
   1   2   5      311.51      327.18      9.19 o 
   2   2   5      100.93       99.06      2.75 o 
   3   2   5       31.69       41.67      1.53 o 
   4   2   5        9.17        8.09      0.60 o 
   5   2   5       13.07       11.15      1.72 o 
   6   2   5       74.99       77.08      6.66 o 
   7   2   5        1.75       20.53      3.88 o 
   8   2   5        6.08        6.47      2.52 o 
  -6   3   5        0.00       -1.23      1.23 o 
  -5   3   5       15.02       11.94      2.23 o 
  -4   3   5      104.76       91.57      7.84 o 
  -3   3   5        0.89        1.12      0.74 o 
  -2   3   5       11.64       19.23      3.07 o 
  -1   3   5       82.73       84.53      2.68 o 
   0   3   5       59.27       58.38      4.45 o 
   1   3   5        4.63        2.99      4.56 o 
   2   3   5      123.50      125.67      3.73 o 
   3   3   5      171.02      162.39      4.08 o 
   4   3   5        1.20        1.79      0.40 o 
   5   3   5       10.81        7.05      0.68 o 
   6   3   5      167.28      165.14     10.37 o 
   7   3   5        3.95        6.82      2.37 o 
   8   3   5        0.68        0.91      1.53 o 
  -6   4   5        2.15        3.95      2.57 o 
  -5   4   5       46.52       53.47      6.78 o 
  -4   4   5        1.37        2.91      1.74 o 
  -3   4   5        1.65        2.85      1.48 o 
  -2   4   5        5.22        4.41      1.16 o 
  -1   4   5       26.45        5.88     11.31 o 
   0   4   5      242.03      287.49     12.21 o 
   1   4   5      102.88      124.15      7.90 o 
   2   4   5       13.49       12.01      1.77 o 
   3   4   5       95.42       86.82      3.15 o 
   4   4   5      180.60      179.05      6.53 o 
   5   4   5      120.29      127.84      4.21 o 
   6   4   5       11.24       10.81      1.97 o 
   7   4   5       20.22       30.85      4.97 o 
   8   4   5        5.58        8.31      2.75 o 
  -5   5   5        0.82        1.56      1.35 o 
  -4   5   5        8.83        9.42      3.14 o 
  -3   5   5       11.63        7.58      2.54 o 
  -2   5   5       20.36       22.89      4.43 o 
  -1   5   5        9.76       12.99      3.07 o 
   0   5   5       35.81       39.86      5.08 o 
   1   5   5        0.71        3.19      1.66 o 
   2   5   5       16.29       34.89     22.27 o 
   3   5   5       13.92       10.28      1.77 o 
   4   5   5        9.39        6.78      1.24 o 
   5   5   5        3.78        2.19      0.65 o 
   6   5   5        4.85        4.60      1.93 o 
   7   5   5        0.38        3.16      1.55 o 
   8   5   5        2.41        5.05      2.24 o 
  -5   6   5        8.63        7.67      2.71 o 
  -4   6   5       16.19       16.72      4.09 o 
  -3   6   5       65.09       62.28      7.84 o 
  -2   6   5       20.64       20.70      4.30 o 
  -1   6   5        0.73        0.40      0.79 o 
   0   6   5       29.84       34.15      5.26 o 
   1   6   5        0.16       -1.63      1.63 o 
   2   6   5       74.59       65.66      7.54 o 
   3   6   5       32.42       12.67     16.84 o 
   4   6   5        1.00        0.22      0.66 o 
   5   6   5       34.37       36.20      3.56 o 
   6   6   5        0.24        1.95      5.80 o 
   7   6   5        0.50        0.65      1.29 o 
  -5   7   5        0.21       -0.82      1.16 o 
  -4   7   5        6.67        6.39      2.68 o 
  -3   7   5        8.60        8.49      2.80 o 
  -2   7   5        0.80       -0.22      0.76 o 
  -1   7   5        0.35       -1.08      1.08 o 
   0   7   5       63.90       76.40      8.75 o 
   1   7   5        3.48        5.53      2.34 o 
   2   7   5        9.22       13.33      3.84 o 
   3   7   5        3.93        2.76      1.59 o 
   4   7   5       14.20        9.28      2.03 o 
   5   7   5        4.44        9.09      5.45 o 
   6   7   5        5.09        4.77      1.97 o 
  -3   8   5        3.69        8.35      3.41 o 
  -2   8   5        0.04        0.99      1.49 o 
  -1   8   5        1.75        3.03      2.11 o 
   0   8   5        0.09        4.06      2.36 o 
   1   8   5        0.18        1.07      1.12 o 
   2   8   5        9.99        8.93      3.62 o 
   3   8   5        0.02        1.39      0.99 o 
   4   8   5        3.44        5.36      1.80 o 
   5   8   5       17.50       -2.98      2.98 o 
   0   9   5       12.31       11.99      4.20 o 
   1   9   5       15.99       16.41      5.12 o 
   2   9   5        0.53        2.54      2.04 o 
   3   9   5        5.27        4.85      1.87 o 
   4   9   5       11.46       12.79      3.63 o 
   0  -9   6        0.30        1.12      1.12 o 
   1  -9   6       18.34       11.73      2.15 o 
   2  -9   6        2.49        1.95      1.31 o 
   3  -9   6       13.00       14.24      4.04 o 
  -4  -8   6        4.25        5.97      2.50 o 
  -3  -8   6        6.96        7.56      2.94 o 
  -2  -8   6        8.34        7.97      2.75 o 
  -1  -8   6       22.06       22.03      4.44 o 
   0  -8   6        1.93        3.12      1.44 o 
   1  -8   6        2.63        1.02      1.12 o 
   2  -8   6       16.03       18.58      2.92 o 
   3  -8   6       17.20       19.29      3.21 o 
   4  -8   6        0.29        0.22      0.85 o 
   5  -8   6        1.24        3.17      2.28 o 
  -5  -7   6        0.11       -0.20      0.58 o 
  -4  -7   6        2.68        6.83      2.78 o 
  -3  -7   6       10.61        8.62      2.68 o 
  -2  -7   6        5.83        6.28      2.32 o 
  -1  -7   6        0.49        1.12      0.75 o 
   0  -7   6        0.10        0.62      0.66 o 
   1  -7   6       20.38       24.58      3.12 o 
   2  -7   6       12.28       12.41      2.39 o 
   3  -7   6       19.81       23.62      3.36 o 
   4  -7   6        0.83        0.18      2.12 o 
   5  -7   6        0.07        0.02      0.64 o 
  -6  -6   6        0.87       10.85      5.55 o 
  -5  -6   6        5.62        6.75      5.92 o 
  -4  -6   6        4.26        4.64      1.90 o 
  -3  -6   6        4.86        7.36      2.37 o 
  -2  -6   6        3.42        3.92      1.20 o 
  -1  -6   6       18.55       20.29      2.48 o 
   0  -6   6        0.29        0.61      0.81 o 
   1  -6   6       25.45       21.35      2.68 o 
   2  -6   6        6.81        7.89      1.77 o 
   3  -6   6       59.66       68.36      5.12 o 
   4  -6   6        0.25       -0.37      1.19 o 
   5  -6   6        7.12        4.99      0.97 o 
   6  -6   6        0.01        1.29      1.50 o 
   7  -6   6        1.33        1.85      1.64 o 
  -6  -5   6        1.02        1.01      0.48 o 
  -5  -5   6        0.00       -0.50      0.98 o 
  -4  -5   6        4.51        2.46      4.27 o 
  -3  -5   6       94.69       94.86      7.71 o 
  -2  -5   6        3.88        2.02      0.83 o 
  -1  -5   6       31.42       30.86      4.11 o 
   0  -5   6       44.45       48.98      3.66 o 
   1  -5   6       41.14       38.98      3.36 o 
   2  -5   6        7.87        6.66      0.94 o 
   3  -5   6        3.44        3.01      0.68 o 
   4  -5   6        2.11        3.01      0.82 o 
   5  -5   6        3.15        2.36      0.63 o 
   6  -5   6       15.95       16.43      2.27 o 
   7  -5   6        0.16        0.06      1.08 o 
  -7  -4   6        1.08        0.10      1.60 o 
  -6  -4   6        0.48        0.27      0.68 o 
  -5  -4   6        2.36        5.68      8.60 o 
  -4  -4   6        4.63       16.93     27.95 o 
  -3  -4   6       35.82       34.76      3.77 o 
  -2  -4   6       22.94       23.04      2.41 o 
  -1  -4   6       32.39       35.99      4.47 o 
   0  -4   6       75.25       78.41      4.29 o 
   1  -4   6       53.16       55.84      3.63 o 
   2  -4   6      136.82      125.89      7.90 o 
   3  -4   6       14.54       14.32      1.44 o 
   4  -4   6       36.22       33.09      2.39 o 
   5  -4   6       13.30       13.48      1.48 o 
   6  -4   6       14.18       16.16      2.10 o 
   7  -4   6        0.11       -0.36      1.07 o 
   8  -4   6        4.31        5.18      2.38 o 
  -7  -3   6        0.02        1.75      2.57 o 
  -6  -3   6        0.04        0.56      1.53 o 
  -5  -3   6        2.11        0.65      0.87 o 
  -4  -3   6        0.57        0.11      0.40 o 
  -3  -3   6        0.09        1.00      0.48 o 
  -2  -3   6        0.04        0.03      0.44 o 
  -1  -3   6      130.17      123.00      6.42 o 
   0  -3   6        1.33        1.07      0.38 o 
   1  -3   6       39.71       41.05      2.88 o 
   2  -3   6      172.53      177.81      9.40 o 
   3  -3   6       10.46       10.07      1.13 o 
   4  -3   6        0.01       -0.11      0.34 o 
   5  -3   6       89.59       89.58      4.43 o 
   6  -3   6        3.20        3.93      1.04 o 
   7  -3   6        2.23        3.46      1.24 o 
   8  -3   6        1.42       -0.02      2.31 o 
  -7  -2   6        1.14        1.56      1.27 o 
  -6  -2   6        0.53        2.56      1.38 o 
  -5  -2   6       16.63       13.14      2.58 o 
  -4  -2   6       27.19       28.51      2.92 o 
  -3  -2   6       57.24       62.22      4.53 o 
  -2  -2   6       53.32       50.72      1.97 o 
  -1  -2   6        7.19        9.81      1.58 o 
   0  -2   6       51.49       53.77      2.23 o 
   1  -2   6       47.24       41.54      1.76 o 
   2  -2   6      441.26      407.69     13.39 o 
   3  -2   6       62.29       64.71      2.97 o 
   4  -2   6       13.47       13.12      1.10 o 
   5  -2   6       22.69       23.17      1.52 o 
   6  -2   6        0.00        1.80      1.24 o 
   7  -2   6        0.32        0.42      1.19 o 
   8  -2   6        1.99        4.22      4.11 o 
   9  -2   6        2.06        1.27      1.78 o 
  -7  -1   6       32.89       54.93      6.99 o 
  -6  -1   6        8.69       19.03      3.83 o 
  -5  -1   6       17.78       18.50      2.35 o 
  -4  -1   6       28.81       24.47      2.53 o 
  -3  -1   6      187.29      193.78      5.53 o 
  -2  -1   6        0.83        0.89      0.47 o 
  -1  -1   6      337.08      289.19      6.18 o 
   0  -1   6      820.55      817.74      9.11 o 
   1  -1   6      183.00      183.08      3.50 o 
   2  -1   6     1036.05     1048.91     12.00 o 
   3  -1   6      125.17      113.16      4.17 o 
   4  -1   6       57.41       53.17      2.15 o 
   5  -1   6       29.77       28.26      2.04 o 
   6  -1   6        5.59        7.22      1.63 o 
   7  -1   6        3.48        3.85      1.10 o 
   8  -1   6        0.85        0.97      2.24 o 
  -7   0   6        0.05        0.74      1.36 o 
  -6   0   6        0.18       -0.82      1.11 o 
  -5   0   6       24.81       25.38      2.79 o 
  -4   0   6      256.67      248.22     33.59 o 
  -3   0   6        2.11        1.36      0.93 o 
  -2   0   6       60.84       28.85     24.79 o 
  -1   0   6       52.78       56.23      3.37 o 
   0   0   6      269.41      310.41     17.84 o 
   1   0   6        8.16        9.09      0.82 o 
   2   0   6        8.13       10.55      0.95 o 
   3   0   6      166.32      147.57      2.79 o 
   4   0   6        2.28        2.47      0.40 o 
   5   0   6       10.48        7.41      0.95 o 
   6   0   6       15.34       17.58      2.29 o 
   7   0   6        0.80        1.92      0.83 o 
   8   0   6        2.45        5.50      1.67 o 
  -7   1   6        1.69        2.89      1.71 o 
  -6   1   6        2.49        2.79      1.71 o 
  -5   1   6       21.59       26.49      3.12 o 
  -4   1   6      243.91      261.32     27.23 o 
  -3   1   6        0.18       -1.05      1.18 o 
  -2   1   6       17.98       17.03      1.80 o 
  -1   1   6       15.02       20.21      2.89 o 
   0   1   6      168.64      168.42      8.06 o 
   1   1   6       49.08       54.05      2.57 o 
   2   1   6      143.92      141.87      3.09 o 
   3   1   6       77.52       66.35      2.62 o 
   4   1   6      108.68       99.56      6.73 o 
   5   1   6        0.22       -0.04      0.25 o 
   6   1   6        0.25       -0.15      0.74 o 
   7   1   6        5.42        5.39      1.37 o 
   8   1   6        2.83        2.31      1.65 o 
  -6   2   6        3.99        2.42      1.48 o 
  -5   2   6       15.06       16.55      2.54 o 
  -4   2   6       43.10       46.56      5.49 o 
  -3   2   6       65.89       81.97      6.89 o 
  -2   2   6       11.64       13.06      2.52 o 
  -1   2   6        0.54        1.55      0.84 o 
   0   2   6       85.04       80.74      5.72 o 
   1   2   6        2.33        1.99      0.53 o 
   2   2   6        0.00        0.04      0.33 o 
   3   2   6       74.44       67.01      2.09 o 
   4   2   6        0.13        0.12      0.22 o 
   5   2   6        0.78        0.60      0.32 o 
   6   2   6        1.07        1.99      1.05 o 
   7   2   6       28.97       34.36      5.24 o 
   8   2   6        0.78        3.88      1.87 o 
  -6   3   6       11.04        9.86      3.47 o 
  -5   3   6       27.64       33.15      3.84 o 
  -4   3   6      217.33      207.47     11.89 o 
  -3   3   6        5.70        6.47      1.94 o 
  -2   3   6       49.20       59.91      5.96 o 
  -1   3   6        1.29        1.76      1.16 o 
   0   3   6      387.78      427.61     33.71 o 
   1   3   6        0.29        0.33      0.39 o 
   2   3   6        0.52       -0.60      0.68 o 
   3   3   6      421.82      383.64     28.46 o 
   4   3   6       14.38        9.94      1.14 o 
   5   3   6       36.37       28.82      2.78 o 
   6   3   6       37.43       47.84      5.76 o 
   7   3   6       10.39        8.56      2.43 o 
   8   3   6        0.02        1.67      1.74 o 
  -6   4   6       20.79       25.70      5.76 o 
  -5   4   6        4.08        5.89      2.80 o 
  -4   4   6       20.05       16.30      3.70 o 
  -3   4   6      138.62      130.48      9.77 o 
  -2   4   6       26.14       16.23      3.22 o 
  -1   4   6      198.48      217.87     11.56 o 
   0   4   6      145.13      177.37      9.94 o 
   1   4   6        6.29        6.28      1.90 o 
   2   4   6       37.53       31.06      2.87 o 
   3   4   6       20.10       22.59      2.48 o 
   4   4   6       11.42       11.58      1.78 o 
   5   4   6        6.31        5.20      1.10 o 
   6   4   6        3.40        3.24      0.98 o 
   7   4   6       44.40       61.55      5.04 o 
   8   4   6        1.82        5.01      2.42 o 
  -5   5   6       17.27       18.05      4.34 o 
  -4   5   6        3.42        3.65      1.91 o 
  -3   5   6       36.05       32.55      5.34 o 
  -2   5   6       46.37       60.05      7.10 o 
  -1   5   6      215.34      244.53     14.23 o 
   0   5   6      109.85      131.55     10.06 o 
   1   5   6       15.86       16.42      3.46 o 
   2   5   6       34.65       26.81      4.41 o 
   3   5   6      128.56      122.87      6.27 o 
   4   5   6      109.71      101.66      5.64 o 
   5   5   6       11.42       14.56      2.10 o 
   6   5   6        0.69       -0.63      0.63 o 
   7   5   6       49.76       58.37      6.79 o 
   8   5   6        0.31        3.66      1.78 o 
  -5   6   6        1.86       -0.73      1.46 o 
  -4   6   6        0.48       -0.33      1.17 o 
  -3   6   6        5.99        4.58      2.28 o 
  -2   6   6        4.88        5.91      2.03 o 
  -1   6   6       31.96       26.85      4.95 o 
   0   6   6       17.60       18.54      4.24 o 
   1   6   6      133.19      131.97     10.74 o 
   2   6   6       19.71       21.26      4.30 o 
   3   6   6        0.35        0.81      2.55 o 
   4   6   6        5.47        8.19      1.46 o 
   5   6   6       11.14       12.16      2.13 o 
   6   6   6        4.00        5.34      1.98 o 
   7   6   6        2.62        2.32      1.22 o 
   8   6   6        0.01        1.16      1.32 o 
  -4   7   6        8.49        8.59      3.49 o 
  -3   7   6        3.05        3.13      1.93 o 
  -2   7   6       22.80       21.05      4.66 o 
  -1   7   6        0.28        0.02      0.96 o 
   0   7   6        8.82        7.20      2.74 o 
   1   7   6       23.00       17.39      4.31 o 
   2   7   6       64.16       57.33      7.67 o 
   3   7   6        0.19        0.21      1.11 o 
   4   7   6        3.19        2.92     12.38 o 
   5   7   6       10.12        4.74      6.52 o 
   6   7   6        0.43        2.07      5.48 o 
   7   7   6       12.72       18.67      3.90 o 
  -2   8   6        2.54        4.32      2.54 o 
  -1   8   6       31.20       44.67      7.49 o 
   0   8   6        2.28        5.24      3.01 o 
   1   8   6       21.12       21.09      4.91 o 
   2   8   6        9.73        9.88      3.75 o 
   3   8   6       22.25       22.46      5.50 o 
   4   8   6        0.56        1.96      1.12 o 
   5   8   6        0.00        0.34      1.92 o 
   1   9   6        9.57       14.10      4.34 o 
   2   9   6        0.67        0.76      1.49 o 
   3   9   6        8.81        9.40      2.52 o 
   4   9   6        7.04        6.57      2.95 o 
   1  -9   7        0.13        1.63      1.25 o 
   2  -9   7        3.88        0.45      0.94 o 
  -3  -8   7        2.98        4.79      2.31 o 
  -2  -8   7        3.46        3.61      1.85 o 
  -1  -8   7       16.18       17.59      4.02 o 
   0  -8   7      186.54      195.38      9.09 o 
   1  -8   7       22.32       24.37      3.32 o 
   2  -8   7        0.75        0.51      1.02 o 
   3  -8   7        2.46        4.57      1.77 o 
   4  -8   7        0.64        1.61      1.23 o 
   5  -8   7        4.77        3.11      1.72 o 
  -4  -7   7        6.80        6.82      2.55 o 
  -3  -7   7        7.43        8.75      2.67 o 
  -2  -7   7        0.02       -0.50      0.79 o 
  -1  -7   7        6.19        5.13      1.53 o 
   0  -7   7       13.20       14.70      2.46 o 
   1  -7   7        2.26        2.24      0.91 o 
   2  -7   7        8.23        8.79      1.87 o 
   3  -7   7       11.75       11.17      2.31 o 
   4  -7   7        0.48        1.58      1.65 o 
   5  -7   7        0.02       -0.47      0.73 o 
  -5  -6   7        0.17        1.72      0.93 o 
  -4  -6   7        0.07        0.04      0.73 o 
  -3  -6   7        1.68        1.29      1.34 o 
  -2  -6   7        6.37        5.48      1.31 o 
  -1  -6   7      130.04      132.63      6.72 o 
   0  -6   7        6.83        5.88      1.45 o 
   1  -6   7        6.95        7.75      1.61 o 
   2  -6   7        5.07        4.99      1.37 o 
   3  -6   7        5.55        4.81      1.41 o 
   4  -6   7        3.12        5.08      1.50 o 
   5  -6   7        1.20        0.42      0.64 o 
   6  -6   7        0.57        3.70      2.19 o 
  -6  -5   7        0.60        0.18      1.08 o 
  -5  -5   7        2.20        1.70      1.40 o 
  -4  -5   7        3.72        4.67      1.94 o 
  -3  -5   7       20.37       21.55      3.85 o 
  -2  -5   7        2.87        2.51      1.09 o 
  -1  -5   7        0.00        0.47      0.48 o 
   0  -5   7        0.77        1.26      1.22 o 
   1  -5   7        0.31       -0.57      0.57 o 
   2  -5   7        0.92        0.68      0.54 o 
   3  -5   7       13.25       11.05      1.31 o 
   4  -5   7        2.10        2.44      0.70 o 
   5  -5   7        1.33        1.16      0.54 o 
   6  -5   7        0.08        0.77      0.70 o 
   7  -5   7        0.01        0.67      1.01 o 
  -7  -4   7        1.40        0.50      3.10 o 
  -6  -4   7        0.01        0.94      2.43 o 
  -5  -4   7        3.11        3.85      1.55 o 
  -4  -4   7       14.52       13.11      6.46 o 
  -3  -4   7        7.51        6.83      1.88 o 
  -2  -4   7       76.05       73.23      6.44 o 
  -1  -4   7      193.16      199.34     19.61 o 
   0  -4   7       34.51       32.67      2.93 o 
   1  -4   7        6.94        3.90      1.01 o 
   2  -4   7       89.35       75.88      5.63 o 
   3  -4   7       28.18       23.69      3.04 o 
   4  -4   7        1.66        1.39      0.46 o 
   5  -4   7       25.83       28.49      2.06 o 
   6  -4   7       26.13       22.27      2.41 o 
   7  -4   7        1.83        2.11      1.16 o 
   8  -4   7        2.12        2.21      1.75 o 
  -6  -3   7       10.10        0.82      2.00 o 
  -5  -3   7        0.09        0.29      0.92 o 
  -4  -3   7       42.84       43.04      4.39 o 
  -3  -3   7        3.52        3.38      0.79 o 
  -2  -3   7        4.92        6.09      0.88 o 
  -1  -3   7      166.92      190.57      9.88 o 
   0  -3   7       27.23       28.44      2.57 o 
   1  -3   7       33.52       33.15      2.75 o 
   2  -3   7      166.24      155.96      7.89 o 
   3  -3   7       53.50       51.39      2.86 o 
   4  -3   7       35.23       33.22      2.82 o 
   5  -3   7        5.49        3.98      0.75 o 
   6  -3   7        0.03       -0.12      0.94 o 
   7  -3   7        0.80        1.42      0.80 o 
   8  -3   7        0.02       -0.11      2.78 o 
  -6  -2   7        0.79        2.21      1.16 o 
  -5  -2   7        5.00        4.38      1.42 o 
  -4  -2   7       15.88       13.83      4.52 o 
  -3  -2   7      208.94      224.33     10.56 o 
  -2  -2   7       98.72       89.25      3.59 o 
  -1  -2   7      180.00      184.56     20.64 o 
   0  -2   7      134.70      127.56      3.83 o 
   1  -2   7        1.48        1.92      0.37 o 
   2  -2   7       42.90       39.77      2.03 o 
   3  -2   7      140.20      138.49      3.97 o 
   4  -2   7       49.39       47.99      2.70 o 
   5  -2   7       51.21       50.56      2.33 o 
   6  -2   7       64.77       65.52      5.67 o 
   7  -2   7       13.32       12.69      2.24 o 
   8  -2   7        1.59        3.61      1.73 o 
   9  -2   7        1.09        1.45      1.57 o 
  -7  -1   7        5.08        7.54      2.91 o 
  -6  -1   7        0.11        1.40      1.51 o 
  -5  -1   7        0.24        0.62      0.45 o 
  -4  -1   7       27.66       19.35      4.06 o 
  -3  -1   7        0.07        0.81      0.49 o 
  -2  -1   7        6.49        5.95      1.68 o 
  -1  -1   7       85.42       75.68      5.49 o 
   0  -1   7       66.51       76.03      6.38 o 
   1  -1   7      150.95      151.29      3.50 o 
   2  -1   7      157.58      151.25      5.99 o 
   3  -1   7        3.10        3.54      0.63 o 
   4  -1   7        1.68        2.03      0.42 o 
   5  -1   7        1.41        1.13      0.42 o 
   6  -1   7        0.51        2.13      1.16 o 
   7  -1   7        0.56        1.75      1.00 o 
   8  -1   7        0.02       -0.97      0.97 o 
  -7   0   7        2.92        5.73      2.45 o 
  -6   0   7        1.69        0.35      1.28 o 
  -5   0   7        3.15        1.60      0.72 o 
  -4   0   7        0.67        0.61      0.51 o 
  -3   0   7      217.39      197.25     20.74 o 
  -2   0   7       24.32       27.40      3.96 o 
  -1   0   7       17.50       17.69      3.32 o 
   0   0   7        0.02       -0.12      0.25 o 
   1   0   7       96.84       96.78      3.48 o 
   2   0   7      133.39      142.41      4.95 o 
   3   0   7        7.29        4.47      0.57 o 
   4   0   7       30.93       30.07      1.48 o 
   5   0   7        1.53        1.84      0.50 o 
   6   0   7        2.76        3.27      1.01 o 
   7   0   7        0.72        1.17      0.94 o 
   8   0   7        1.36        3.14      1.11 o 
  -6   1   7        2.87        6.47      2.70 o 
  -5   1   7       20.02       19.32      2.85 o 
  -4   1   7        0.97        0.82      0.85 o 
  -3   1   7       25.21       28.73      2.90 o 
  -2   1   7       62.24       63.05      5.70 o 
  -1   1   7       59.18       58.85      5.37 o 
   0   1   7      163.68      186.04      9.06 o 
   1   1   7       84.46       85.91      5.18 o 
   2   1   7        1.80        1.45      0.36 o 
   3   1   7      141.77      133.20      3.73 o 
   4   1   7        0.35       -0.08      0.27 o 
   5   1   7        0.06       -0.05      0.36 o 
   6   1   7       30.45       30.03      2.86 o 
   7   1   7        2.71        2.39      0.85 o 
   8   1   7        1.14        2.20      1.66 o 
  -6   2   7        0.03        0.16      1.25 o 
  -5   2   7       27.08       31.07      4.77 o 
  -4   2   7       26.61       27.89      4.59 o 
  -3   2   7       53.07       48.43      5.61 o 
  -2   2   7        7.86        6.92      2.17 o 
  -1   2   7       44.94       43.65      4.88 o 
   0   2   7        1.64        2.52      0.99 o 
   1   2   7        0.76        0.51      0.25 o 
   2   2   7       86.23       81.30      3.36 o 
   3   2   7       26.64       23.99      1.53 o 
   4   2   7        9.00        9.52      0.90 o 
   5   2   7        1.42        0.98      0.40 o 
   6   2   7       50.94       45.39      3.37 o 
   7   2   7       52.29       59.57      6.83 o 
   8   2   7        5.56        4.75      2.42 o 
  -6   3   7        0.00        1.87      1.82 o 
  -5   3   7       10.72       14.14      2.68 o 
  -4   3   7        0.03        0.67      1.08 o 
  -3   3   7        1.39        0.11      0.96 o 
  -2   3   7        0.18        0.58      1.21 o 
  -1   3   7       75.23       70.62      6.73 o 
   0   3   7        0.68       -0.05      0.49 o 
   1   3   7      210.94      211.04     18.63 o 
   2   3   7        0.67        0.92      0.41 o 
   3   3   7        4.38        3.54      1.27 o 
   4   3   7       80.54       77.23      6.46 o 
   5   3   7       31.52       27.20      1.86 o 
   6   3   7        5.64        5.65      1.93 o 
   7   3   7        5.04        6.31      2.57 o 
   8   3   7        8.16       13.13      3.66 o 
  -5   4   7       14.28       12.15      3.57 o 
  -4   4   7        5.72        3.78      2.05 o 
  -3   4   7       79.03       73.11      7.58 o 
  -2   4   7       48.27       47.38      5.82 o 
  -1   4   7       27.17       25.28      4.23 o 
   0   4   7       18.36       16.22      3.21 o 
   1   4   7        0.07       -1.16      1.16 o 
   2   4   7        2.16        1.62      0.56 o 
   3   4   7       13.09       12.52      1.79 o 
   4   4   7       59.50       63.72      4.25 o 
   5   4   7       29.55       25.52      2.60 o 
   6   4   7       10.57       12.54      3.25 o 
   7   4   7       11.01       19.44      3.03 o 
   8   4   7        1.88        4.39      1.53 o 
  -5   5   7        0.06        0.85      1.29 o 
  -4   5   7        0.46        3.07      1.82 o 
  -3   5   7        1.13        1.03      0.86 o 
  -2   5   7      162.89      140.76     10.76 o 
  -1   5   7        0.42        0.90      1.10 o 
   0   5   7       82.05       82.23      7.66 o 
   1   5   7      125.57      119.67      9.31 o 
   2   5   7        7.37       10.41      3.07 o 
   3   5   7       24.59       18.47      1.97 o 
   4   5   7        6.59        3.22      0.99 o 
   5   5   7       18.17       18.98      2.43 o 
   6   5   7        0.65        0.04      1.17 o 
   7   5   7        1.03        2.51      1.87 o 
   8   5   7        0.00        4.84      2.46 o 
  -5   6   7        1.13        2.71      2.03 o 
  -4   6   7        2.00        2.12      1.37 o 
  -3   6   7        0.09        0.76      1.36 o 
  -2   6   7       27.34       28.92      5.19 o 
  -1   6   7       26.77       27.88      5.14 o 
   0   6   7       23.80       27.04      4.93 o 
   1   6   7      117.98      101.44      8.96 o 
   2   6   7        0.11       -0.30      1.14 o 
   3   6   7        2.37        5.42     12.80 o 
   4   6   7        7.87        7.28      1.80 o 
   5   6   7        0.31       -0.09      0.55 o 
   6   6   7        0.95        1.15      6.48 o 
   7   6   7        1.50        3.31      1.85 o 
  -3   7   7       17.82       21.87      5.23 o 
  -2   7   7        3.28        1.62      1.67 o 
  -1   7   7        4.66        8.67      3.20 o 
   0   7   7        0.07        1.53      1.35 o 
   1   7   7        2.70       -0.36      1.13 o 
   2   7   7        0.96        0.62      1.38 o 
   3   7   7        1.12        1.07      0.88 o 
   4   7   7       12.69       17.51      4.24 o 
   5   7   7        0.22        2.13      5.46 o 
   6   7   7        6.04        6.56      2.59 o 
   7   7   7        3.44        8.66      2.93 o 
  -1   8   7        1.10        3.01      2.36 o 
   0   8   7        0.04        0.54      2.15 o 
   1   8   7        1.49        0.12      0.91 o 
   2   8   7       16.32       21.56      5.07 o 
   3   8   7        0.24        0.07      1.39 o 
   4   8   7        0.10        1.04      1.84 o 
   2   9   7        0.09        0.55      1.42 o 
   3   9   7       32.19       45.45      8.00 o 
   4   9   7       10.12       13.88      4.52 o 
   2  -9   8        0.00       -0.12      1.42 o 
  -1  -8   8        0.04        2.45      2.00 o 
   0  -8   8        0.06        4.54      3.70 o 
   1  -8   8       21.27       22.81      3.35 o 
   2  -8   8        0.00        0.23      1.14 o 
   3  -8   8        1.08        1.21      1.08 o 
   4  -8   8        3.64        3.60      2.21 o 
   5  -8   8        1.99        1.75      1.67 o 
  -3  -7   8        0.41        0.30      0.55 o 
  -2  -7   8        7.09        7.15      2.68 o 
  -1  -7   8        5.51        5.50      1.62 o 
   0  -7   8       22.82       23.13      3.01 o 
   1  -7   8        0.52        0.69      0.68 o 
   2  -7   8        4.66        4.04      1.37 o 
   3  -7   8        1.50        1.24      0.90 o 
   4  -7   8       38.13       37.97      4.34 o 
   5  -7   8        3.19        1.67      1.28 o 
  -5  -6   8        0.66        0.85      0.94 o 
  -4  -6   8        0.02        1.07      0.86 o 
  -3  -6   8        8.87        6.32      2.41 o 
  -2  -6   8       28.61       29.86      3.44 o 
  -1  -6   8        0.22        0.06      0.47 o 
   0  -6   8       47.49       45.10      4.04 o 
   1  -6   8       18.54       18.51      2.67 o 
   2  -6   8        0.24       -0.11      0.51 o 
   3  -6   8        9.56        5.61      1.49 o 
   4  -6   8        3.22        6.00      1.55 o 
   5  -6   8        0.96        0.84      0.77 o 
   6  -6   8        8.15        6.72      2.60 o 
  -6  -5   8        3.46        2.00      2.78 o 
  -5  -5   8        0.67       -0.50      0.73 o 
  -4  -5   8        0.03        0.45      1.50 o 
  -3  -5   8        6.76        7.08      2.40 o 
  -2  -5   8      122.70      122.98      9.15 o 
  -1  -5   8       30.81       32.34      3.37 o 
   0  -5   8        0.03        0.43      1.09 o 
   1  -5   8        0.25       -0.13      0.49 o 
   2  -5   8       39.79       31.70      3.31 o 
   3  -5   8        7.23        3.46      1.26 o 
   4  -5   8        3.93        4.51      1.30 o 
   5  -5   8        1.05        0.14      0.46 o 
   6  -5   8        7.42        8.19      2.05 o 
   7  -5   8        5.96        6.05      2.48 o 
  -6  -4   8        0.03       -0.34      0.56 o 
  -5  -4   8        4.47        1.55      1.80 o 
  -4  -4   8        0.71        1.07      0.88 o 
  -3  -4   8        0.21       -1.01      1.28 o 
  -2  -4   8        9.31        9.52      2.26 o 
  -1  -4   8        6.25        6.61      1.49 o 
   0  -4   8       17.75       17.50      2.37 o 
   1  -4   8       18.73       19.30      1.66 o 
   2  -4   8        3.62        3.82      1.26 o 
   3  -4   8        0.08        0.09      0.37 o 
   4  -4   8        1.86        0.81      0.49 o 
   5  -4   8        4.30        2.10      0.84 o 
   6  -4   8        1.74        1.84      0.76 o 
   7  -4   8        0.08       -0.61      0.61 o 
   8  -4   8        0.84        0.95      0.89 o 
  -5  -3   8        4.09        1.43      1.51 o 
  -4  -3   8       50.34       32.90     17.52 o 
  -3  -3   8       39.82       39.10      5.09 o 
  -2  -3   8       60.62       68.59      6.39 o 
  -1  -3   8      204.87      207.59     22.94 o 
   0  -3   8       43.27       44.65      3.53 o 
   1  -3   8        3.00        2.44      0.38 o 
   2  -3   8        1.64        1.58      0.49 o 
   3  -3   8       31.87       27.90      1.95 o 
   4  -3   8       72.73       79.99      3.86 o 
   5  -3   8       72.76       74.11      3.17 o 
   6  -3   8       17.63       17.86      2.14 o 
   7  -3   8        0.28        1.37      0.84 o 
   8  -3   8        0.09        2.18      1.39 o 
  -5  -2   8        3.53        1.61      1.02 o 
  -4  -2   8       15.89       14.12      2.04 o 
  -3  -2   8       29.15       29.86      2.55 o 
  -2  -2   8      383.14      440.33     13.16 o 
  -1  -2   8        2.17        0.59      0.65 o 
   0  -2   8       20.37       20.01      1.43 o 
   1  -2   8       17.74       20.46      1.27 o 
   2  -2   8        0.03        0.25      0.31 o 
   3  -2   8      151.75      156.94      5.81 o 
   4  -2   8       46.91       44.30      2.23 o 
   5  -2   8        1.35        1.86      0.58 o 
   6  -2   8        2.49        2.11      0.94 o 
   7  -2   8       15.87       24.61      3.66 o 
   8  -2   8        1.16        5.62      2.24 o 
   9  -2   8        0.12        2.48      2.41 o 
  -6  -1   8       13.55       26.03      4.90 o 
  -5  -1   8        3.17        4.04      1.36 o 
  -4  -1   8       69.30       89.77      5.56 o 
  -3  -1   8      162.08      167.98      8.82 o 
  -2  -1   8        2.03        1.27      1.18 o 
  -1  -1   8      117.33      117.17      7.48 o 
   0  -1   8       13.19       13.00      1.69 o 
   1  -1   8       16.46       21.27      1.41 o 
   2  -1   8       12.12       11.41      1.39 o 
   3  -1   8      148.80      141.44      4.25 o 
   4  -1   8       21.47       18.32      1.52 o 
   5  -1   8        3.20        3.02      0.53 o 
   6  -1   8        6.27        6.15      1.18 o 
   7  -1   8       16.61       18.93      2.68 o 
   8  -1   8        0.38        1.82      0.85 o 
  -7   0   8        0.00       -2.50      2.50 o 
  -6   0   8        5.05        7.48      2.82 o 
  -5   0   8        5.82        3.72      1.79 o 
  -4   0   8        6.17        6.90      1.62 o 
  -3   0   8      170.24      223.58     47.69 o 
  -2   0   8       46.22       46.38      5.58 o 
  -1   0   8        1.04       -0.09      0.80 o 
   0   0   8        0.14       -0.07      0.42 o 
   1   0   8        3.12        3.64      0.63 o 
   2   0   8        0.60        0.53      0.38 o 
   3   0   8        7.54        7.95      0.97 o 
   4   0   8        1.51        1.18      0.34 o 
   5   0   8        0.28        0.05      0.28 o 
   6   0   8        0.01       -0.61      0.61 o 
   7   0   8        0.93        0.85      0.79 o 
   8   0   8        0.50        0.68      0.55 o 
  -6   1   8        1.18        0.27      1.20 o 
  -5   1   8        1.62        1.07      0.88 o 
  -4   1   8       38.53       41.29      5.39 o 
  -3   1   8        3.98        3.11      1.34 o 
  -2   1   8       54.64       50.81      5.62 o 
  -1   1   8        0.70        1.35      1.01 o 
   0   1   8        1.19        1.39      0.79 o 
   1   1   8       63.28       67.76      4.09 o 
   2   1   8       47.54       44.15      2.65 o 
   3   1   8       82.24       85.69      3.31 o 
   4   1   8        3.87        3.43      0.58 o 
   5   1   8        0.63        0.20      0.42 o 
   6   1   8        0.99        2.63      1.03 o 
   7   1   8       20.29       20.93      2.65 o 
   8   1   8        6.75        8.81      2.91 o 
  -6   2   8        0.50        2.01      1.97 o 
  -5   2   8        5.97        6.40      1.85 o 
  -4   2   8       22.76       26.21      4.60 o 
  -3   2   8      257.79      241.32     12.89 o 
  -2   2   8        2.05        4.43      1.91 o 
  -1   2   8        0.94       -0.21      0.95 o 
   0   2   8       97.98      110.78      7.52 o 
   1   2   8      130.73      148.36      8.38 o 
   2   2   8        0.00        0.20      0.66 o 
   3   2   8      209.06      204.11      5.50 o 
   4   2   8       44.51       42.82      2.37 o 
   5   2   8        0.87        0.84      0.46 o 
   6   2   8        9.22       10.72      1.85 o 
   7   2   8       17.95       25.98      4.72 o 
   8   2   8        0.34        1.99      1.80 o 
  -5   3   8        4.33        3.40      1.57 o 
  -4   3   8        3.61        5.05      2.36 o 
  -3   3   8       23.26       21.23      4.25 o 
  -2   3   8       28.31       22.18      4.42 o 
  -1   3   8        3.07        1.71      1.44 o 
   0   3   8       11.45       12.32      2.98 o 
   1   3   8      443.97      466.96      9.91 o 
   2   3   8       25.79       29.27      2.29 o 
   3   3   8        4.35        3.28      1.36 o 
   4   3   8      132.35      129.99     15.03 o 
   5   3   8        2.87        1.78      0.46 o 
   6   3   8        9.00        7.95      2.47 o 
   7   3   8        0.40        0.75      1.41 o 
   8   3   8       25.22       38.39      6.34 o 
  -5   4   8       48.21       59.57      7.68 o 
  -4   4   8       44.59       42.27      5.99 o 
  -3   4   8       10.24        8.44      2.68 o 
  -2   4   8       75.59       77.34      7.60 o 
  -1   4   8       20.04       20.73      3.93 o 
   0   4   8        6.01        6.02      2.04 o 
   1   4   8       64.10       59.34      5.97 o 
   2   4   8       13.47        8.40      1.77 o 
   3   4   8       90.50       82.82      6.59 o 
   4   4   8      117.68      110.80      7.40 o 
   5   4   8        9.79       10.25      1.83 o 
   6   4   8        0.32       -0.18      1.20 o 
   7   4   8        0.01        3.41      2.15 o 
   8   4   8       11.57       19.15      4.51 o 
  -5   5   8        0.18        3.06      2.20 o 
  -4   5   8        0.85        0.45      1.41 o 
  -3   5   8        0.01        0.73      1.45 o 
  -2   5   8       17.21       14.87      3.66 o 
  -1   5   8        0.28        0.95      1.46 o 
   0   5   8        1.83        2.50      1.46 o 
   1   5   8       78.78       76.04      7.25 o 
   2   5   8       22.17       25.37      4.29 o 
   3   5   8       13.68       13.57      2.13 o 
   4   5   8       10.16        8.33      1.58 o 
   5   5   8        0.40        0.06      0.78 o 
   6   5   8        2.37        0.90      0.77 o 
   7   5   8        5.91        7.05      2.45 o 
  -4   6   8        1.12        0.42      0.84 o 
  -3   6   8        0.52        0.49      1.57 o 
  -2   6   8        1.34        0.35      0.94 o 
  -1   6   8        7.22        8.40      2.73 o 
   0   6   8       11.97       12.40      3.58 o 
   1   6   8       69.63       78.30      8.16 o 
   2   6   8       87.56       80.42      8.28 o 
   3   6   8       11.37        9.92      2.91 o 
   4   6   8       13.11       13.00      2.31 o 
   5   6   8        6.61        5.95      1.31 o 
   6   6   8        7.96        6.11      2.03 o 
   7   6   8        1.43        2.33      1.90 o 
  -2   7   8        0.55        1.13      1.13 o 
  -1   7   8       12.01       17.23      4.29 o 
   0   7   8       13.12       14.45      4.11 o 
   1   7   8        0.06       -0.43      1.63 o 
   2   7   8        0.91        2.55      1.48 o 
   3   7   8       15.71       14.33      3.83 o 
   4   7   8        4.53        3.35      1.95 o 
   5   7   8        2.58        3.92      2.12 o 
   6   7   8        2.65        5.49      2.59 o 
   0   8   8      106.23      124.34     12.25 o 
   1   8   8        0.33        0.52      1.16 o 
   2   8   8       11.76       10.06      3.65 o 
   3   8   8        1.07        1.85      0.73 o 
   4   8   8       21.75       27.15      5.80 o 
   4   9   8        1.84        0.74      1.03 o 
   0  -8   9       27.02       32.31      5.64 o 
   1  -8   9       13.00       17.98      4.53 o 
   2  -8   9        3.19        3.87      1.50 o 
   3  -8   9        1.49        4.29      2.14 o 
   4  -8   9        0.00        0.72      0.86 o 
  -2  -7   9        0.23        1.94      1.50 o 
  -1  -7   9        5.70        3.26      1.10 o 
   0  -7   9       14.53       15.58      2.63 o 
   1  -7   9       11.79        9.92      2.36 o 
   2  -7   9        0.33        0.57      0.59 o 
   3  -7   9        2.65        1.13      0.77 o 
   4  -7   9        0.81        1.30      0.96 o 
   5  -7   9        0.63        1.98      1.02 o 
  -4  -6   9        4.73        5.42      2.54 o 
  -3  -6   9        1.32        0.26      0.72 o 
  -2  -6   9       14.53       15.90      3.68 o 
  -1  -6   9        4.84        5.69      1.80 o 
   0  -6   9        0.52        1.58      1.22 o 
   1  -6   9        2.44        2.32      1.08 o 
   2  -6   9        0.11       -0.19      0.69 o 
   3  -6   9        1.75        2.65      0.92 o 
   4  -6   9        0.15       -0.21      0.54 o 
   5  -6   9        0.16        0.87      0.64 o 
   6  -6   9        1.86        0.98      1.57 o 
  -5  -5   9        0.36        1.88      1.53 o 
  -4  -5   9        1.87        0.95      1.00 o 
  -3  -5   9        5.30        5.56      2.30 o 
  -2  -5   9        1.72        1.42      0.61 o 
  -1  -5   9       15.02       15.17      2.40 o 
   0  -5   9      122.27      130.54      6.95 o 
   1  -5   9       18.91       23.12      2.89 o 
   2  -5   9        0.10        1.34      0.67 o 
   3  -5   9        7.06        5.19      1.45 o 
   4  -5   9        0.02        0.39      0.76 o 
   5  -5   9       14.58       17.32      2.15 o 
   6  -5   9       13.03       14.68      2.63 o 
   7  -5   9        0.32        0.01      1.29 o 
  -5  -4   9        5.54        9.49      3.16 o 
  -4  -4   9        1.92        1.44      1.13 o 
  -3  -4   9        0.01       -1.09      1.58 o 
  -2  -4   9       15.07       13.83      2.86 o 
  -1  -4   9        6.15        6.09      1.47 o 
   0  -4   9       11.84       10.68      1.85 o 
   1  -4   9       55.54       61.69      3.05 o 
   2  -4   9        1.75        0.24      0.45 o 
   3  -4   9       22.97       23.83      2.73 o 
   4  -4   9        4.57        3.61      1.18 o 
   5  -4   9        0.42        0.46      0.78 o 
   6  -4   9        1.91        2.21      0.81 o 
   7  -4   9        0.38        1.82      0.70 o 
   8  -4   9        2.82        2.94      1.84 o 
  -5  -3   9        2.02        1.64      1.66 o 
  -4  -3   9        1.70        0.19      0.93 o 
  -3  -3   9        1.04        2.12      1.26 o 
  -2  -3   9        1.84        1.32      0.86 o 
  -1  -3   9       62.87       61.05      8.67 o 
   0  -3   9        2.80        2.68      1.03 o 
   1  -3   9        3.80        4.08      1.02 o 
   2  -3   9        8.85       11.14      2.48 o 
   3  -3   9        1.45        1.09      0.66 o 
   4  -3   9      114.42      119.49      5.77 o 
   5  -3   9        1.15        2.21      0.70 o 
   6  -3   9       10.68        8.02      1.40 o 
   7  -3   9        2.65        2.71      0.97 o 
   8  -3   9        0.24        1.61      2.49 o 
  -5  -2   9        1.54        3.89      2.04 o 
  -4  -2   9        7.87        6.08      2.63 o 
  -3  -2   9        3.11        2.36      1.57 o 
  -2  -2   9       40.88       42.98      5.16 o 
  -1  -2   9       44.81       39.76      4.88 o 
   0  -2   9       31.30       32.38      4.52 o 
   1  -2   9        0.02        0.16      0.50 o 
   2  -2   9        0.45        0.76      0.68 o 
   3  -2   9       43.39       50.85      3.49 o 
   4  -2   9        0.02       -0.05      0.37 o 
   5  -2   9        3.64        3.45      0.63 o 
   6  -2   9        3.02        2.37      0.77 o 
   7  -2   9        0.34        2.22      1.25 o 
   8  -2   9       10.02       12.91      2.60 o 
  -5  -1   9        0.55        1.85      1.08 o 
  -4  -1   9        0.06        0.60      0.81 o 
  -3  -1   9       10.53       11.37      1.96 o 
  -2  -1   9       51.73       48.21      4.82 o 
  -1  -1   9        0.66        0.04      0.81 o 
   0  -1   9       21.61       17.54      1.88 o 
   1  -1   9       13.72       16.35      1.59 o 
   2  -1   9       96.83       99.92      6.29 o 
   3  -1   9       55.49       56.03      6.79 o 
   4  -1   9      119.03      118.11      7.21 o 
   5  -1   9        6.57        3.97      0.69 o 
   6  -1   9        0.54        0.26      0.45 o 
   7  -1   9        3.63        2.99      1.39 o 
   8  -1   9        1.08        2.26      1.04 o 
  -6   0   9        0.11        1.22      1.75 o 
  -5   0   9        0.29        0.34      0.69 o 
  -4   0   9       12.49       12.77      2.30 o 
  -3   0   9       41.01       40.07      5.32 o 
  -2   0   9       13.92        7.80      2.57 o 
  -1   0   9        3.09        3.57      1.59 o 
   0   0   9        5.73        2.85      1.35 o 
   1   0   9       29.80       36.33      2.57 o 
   2   0   9       26.64       24.66      2.13 o 
   3   0   9       10.39       12.12      1.51 o 
   4   0   9       24.78       26.24      2.13 o 
   5   0   9        2.88        2.90      0.64 o 
   6   0   9        1.80        1.01      0.54 o 
   7   0   9        6.98        5.50      1.79 o 
   8   0   9        2.26        1.18      0.88 o 
  -6   1   9        1.50        3.17      2.28 o 
  -5   1   9        0.77        1.75      1.16 o 
  -4   1   9       23.74       27.85      4.64 o 
  -3   1   9        6.29        4.11      1.41 o 
  -2   1   9       19.93       17.77      3.57 o 
  -1   1   9       33.37       30.71      4.52 o 
   0   1   9       53.64       52.87      5.58 o 
   1   1   9        1.84        1.77      1.02 o 
   2   1   9       16.97       15.16      1.63 o 
   3   1   9       90.81       86.74      3.35 o 
   4   1   9        1.17       -0.07      0.45 o 
   5   1   9       10.95       10.81      1.17 o 
   6   1   9       12.46       13.46      2.12 o 
   7   1   9       15.81       17.38      2.61 o 
   8   1   9        6.46       11.11      3.24 o 
  -5   2   9        1.44        1.39      0.89 o 
  -4   2   9        2.91        1.91      1.10 o 
  -3   2   9       26.37       23.41      4.36 o 
  -2   2   9       16.10       18.41      3.77 o 
  -1   2   9        0.53        0.44      0.92 o 
   0   2   9        1.78        2.19      1.16 o 
   1   2   9        0.31        0.72      0.90 o 
   2   2   9        7.80        8.22      1.23 o 
   3   2   9        8.76       10.06      1.25 o 
   4   2   9       37.04       37.26      2.22 o 
   5   2   9        4.64        4.23      0.89 o 
   6   2   9       12.64       11.59      1.89 o 
   7   2   9        6.36        7.58      2.67 o 
   8   2   9        4.42        4.60      2.31 o 
  -5   3   9        0.37        1.20      0.98 o 
  -4   3   9        2.32        2.84      1.83 o 
  -3   3   9       56.15       59.73      7.17 o 
  -2   3   9      135.15      135.46     10.56 o 
  -1   3   9       10.95        8.98      2.78 o 
   0   3   9        4.90        4.56      0.94 o 
   1   3   9        1.03        1.13      0.61 o 
   2   3   9      119.87      114.64      5.29 o 
   3   3   9       14.83       15.80      1.68 o 
   4   3   9        8.49        9.30      1.94 o 
   5   3   9       14.34       12.47      1.48 o 
   6   3   9        0.12        0.49      1.39 o 
   7   3   9       20.56       21.54      4.67 o 
   8   3   9       10.34       18.03      3.18 o 
  -5   4   9       21.53       27.25      5.52 o 
  -4   4   9        0.03        3.24      1.96 o 
  -3   4   9        1.59        3.59      2.00 o 
  -2   4   9       32.05       34.96      5.16 o 
  -1   4   9        0.00       -0.75      0.95 o 
   0   4   9        3.18        2.53      0.92 o 
   1   4   9      122.05      113.60      8.74 o 
   2   4   9       37.82       30.99      4.34 o 
   3   4   9        5.40        3.06      1.19 o 
   4   4   9       52.78       49.43      6.36 o 
   5   4   9       28.21       26.82      3.00 o 
   6   4   9        7.25        7.22      2.78 o 
   7   4   9        0.57        0.90      1.44 o 
  -4   5   9        1.68        4.15      2.26 o 
  -3   5   9        8.64        8.46      2.84 o 
  -2   5   9       16.44       20.63      4.41 o 
  -1   5   9       45.77       45.93      6.17 o 
   0   5   9        9.77        6.09      2.32 o 
   1   5   9      138.40      131.46      9.75 o 
   2   5   9       24.34       21.47      4.08 o 
   3   5   9       19.64       22.61      2.92 o 
   4   5   9        0.35        0.68      0.58 o 
   5   5   9        1.74        1.03      0.78 o 
   6   5   9        1.39        1.71      1.63 o 
   7   5   9        0.10        0.35      1.14 o 
  -3   6   9        5.93        6.81      2.95 o 
  -2   6   9        0.42        4.57      2.51 o 
  -1   6   9        1.97        1.04      1.83 o 
   0   6   9       14.72       18.15      4.20 o 
   1   6   9        1.05        2.50      1.68 o 
   2   6   9       10.47       10.25      3.22 o 
   3   6   9        6.55        5.86      2.15 o 
   4   6   9        0.10        0.52      0.94 o 
   5   6   9        6.57        5.42      2.65 o 
   6   6   9        2.86        1.41      0.76 o 
  -1   7   9        4.25        6.75      2.84 o 
   0   7   9        7.42        7.51      2.74 o 
   1   7   9       26.50       24.48      5.07 o 
   2   7   9        9.95        7.70      2.77 o 
   3   7   9        6.61        5.54      2.05 o 
   4   7   9        2.68        4.89      2.20 o 
   5   7   9        5.72        7.12      2.54 o 
   6   7   9        0.85        1.84      2.12 o 
   1   8   9       13.65       14.53      4.34 o 
   2   8   9        7.09        7.89      3.15 o 
   3   8   9        2.78        1.69      1.09 o 
   4   8   9       17.02       19.32      4.59 o 
   1  -8  10       15.29       23.56      5.18 o 
   2  -8  10        4.68        8.56      3.46 o 
  -1  -7  10        2.24        3.23      1.63 o 
   0  -7  10        1.27        0.56      0.94 o 
   1  -7  10        2.10        2.45      1.29 o 
   2  -7  10        0.09       -1.14      1.35 o 
   3  -7  10        1.22        0.45      0.63 o 
   4  -7  10        3.08        2.51      1.84 o 
  -2  -6  10        0.42        1.58      1.37 o 
  -1  -6  10       30.76       30.18      3.69 o 
   0  -6  10        5.25        5.72      1.77 o 
   1  -6  10        0.03        0.22      0.56 o 
   2  -6  10        1.38       -0.09      0.82 o 
   3  -6  10        1.30        1.23      0.56 o 
   4  -6  10        0.45       -0.38      0.79 o 
   6  -6  10        6.92        7.47      3.05 o 
  -3  -5  10        8.64       11.56      3.39 o 
  -2  -5  10        1.66        1.17      0.73 o 
  -1  -5  10        0.23       -0.42      0.82 o 
   0  -5  10        4.79        4.34      1.34 o 
   1  -5  10        6.90        6.97      1.74 o 
   2  -5  10        2.10        3.36      1.22 o 
   3  -5  10        2.57        1.43      0.92 o 
   4  -5  10        0.74        0.94      1.42 o 
   5  -5  10        0.15        2.67      1.37 o 
   6  -5  10        0.83        0.85      1.42 o 
   7  -5  10        0.76        1.82      1.96 o 
  -5  -4  10        7.01        3.05      2.48 o 
  -4  -4  10        6.14        8.68      2.91 o 
  -3  -4  10        1.75        2.30      1.47 o 
  -2  -4  10       16.92       15.89      3.53 o 
  -1  -4  10       10.17       11.79      2.13 o 
   0  -4  10       11.46        9.80      1.82 o 
   1  -4  10        3.73        4.60      1.45 o 
   2  -4  10        0.16       -0.18      0.45 o 
   3  -4  10       21.36       25.22      3.12 o 
   4  -4  10       12.30       14.64      2.70 o 
   5  -4  10      101.29      128.17      7.63 o 
   6  -4  10        0.71        1.18      1.07 o 
   7  -4  10        0.07        0.18      1.01 o 
  -5  -3  10       13.55       14.52      4.16 o 
  -4  -3  10        1.63        0.74      1.63 o 
  -3  -3  10       34.21       42.30      5.69 o 
  -2  -3  10        5.67        4.35      1.72 o 
  -1  -3  10       13.11       17.52      3.57 o 
   0  -3  10        6.86        7.06      1.61 o 
   1  -3  10        3.95        3.96      0.85 o 
   2  -3  10        7.15       10.27      1.41 o 
   3  -3  10        0.14        0.65      1.28 o 
   4  -3  10       76.45       71.60      4.09 o 
   5  -3  10       60.12       73.49      4.16 o 
   6  -3  10        2.50        1.82      1.57 o 
   7  -3  10        3.21        3.42      0.95 o 
   8  -3  10        0.96        0.36      1.19 o 
  -5  -2  10        3.72        7.06      2.61 o 
  -4  -2  10        5.51        3.42      2.12 o 
  -3  -2  10        4.20        3.30      1.85 o 
  -2  -2  10       89.75       94.26      8.08 o 
  -1  -2  10       73.09       73.17      6.82 o 
   0  -2  10       21.71       26.09      7.08 o 
   1  -2  10        4.62        5.99      1.04 o 
   2  -2  10        8.33        9.12      1.37 o 
   3  -2  10       55.61       63.67      4.94 o 
   4  -2  10       61.91       58.75      7.03 o 
   5  -2  10       10.62       13.12      2.21 o 
   6  -2  10        0.35        0.23      0.77 o 
   7  -2  10        0.11       -0.75      0.81 o 
   8  -2  10        4.29        5.74      1.86 o 
  -5  -1  10        0.59        1.01      1.16 o 
  -4  -1  10       10.60        9.49      3.04 o 
  -3  -1  10       21.19       25.20      3.05 o 
  -2  -1  10        3.21        2.77      1.85 o 
  -1  -1  10        2.57        2.18      0.93 o 
   0  -1  10        0.17        0.02      0.74 o 
   1  -1  10        0.23        0.69      0.69 o 
   2  -1  10       16.88       16.10      2.17 o 
   3  -1  10        8.70        7.92      1.82 o 
   4  -1  10        0.54        1.21      0.60 o 
   5  -1  10        5.64        4.78      0.99 o 
   6  -1  10        0.59        0.74      0.61 o 
   7  -1  10        0.80        2.02      1.08 o 
   8  -1  10        0.03       -0.47      1.13 o 
  -5   0  10        0.47        0.26      0.57 o 
  -4   0  10       17.92       21.04      3.12 o 
  -3   0  10        5.39        4.89      2.09 o 
  -2   0  10        2.61        3.21      1.31 o 
  -1   0  10        0.64        0.57      0.58 o 
   0   0  10        1.54        1.53      1.20 o 
   1   0  10        0.26       -0.34      0.74 o 
   2   0  10       56.54       62.96      3.50 o 
   3   0  10       66.40       72.48      3.84 o 
   4   0  10      110.38      126.31      5.33 o 
   5   0  10        0.03        0.19      0.58 o 
   6   0  10        2.96        2.81      0.83 o 
   7   0  10        2.20        2.78      1.07 o 
   8   0  10        0.94        1.09      1.23 o 
  -5   1  10        1.99        3.92      1.59 o 
  -4   1  10        0.00        0.34      0.93 o 
  -3   1  10        0.62        0.62      0.65 o 
  -2   1  10       65.87       67.64      7.18 o 
  -1   1  10        0.81        0.68      0.98 o 
   0   1  10        8.21        7.56      2.54 o 
   1   1  10        9.42       12.07      2.75 o 
   2   1  10        6.54        5.36      0.86 o 
   3   1  10        1.79        0.65      0.43 o 
   4   1  10       93.17      105.33      4.80 o 
   5   1  10        4.62        4.10      0.82 o 
   6   1  10        0.11       -0.60      0.60 o 
   7   1  10       17.62       18.06      2.76 o 
   8   1  10        6.68        9.96      3.29 o 
  -5   2  10        0.01        0.21      0.92 o 
  -4   2  10        0.28        1.35      1.03 o 
  -3   2  10       15.35       17.39      4.07 o 
  -2   2  10       46.81       49.35      6.10 o 
  -1   2  10       49.57       49.53      6.06 o 
   0   2  10       25.37       25.28      4.35 o 
   1   2  10        1.25        0.58      0.91 o 
   2   2  10      180.97      183.12     12.94 o 
   3   2  10      106.36      126.05      6.32 o 
   4   2  10        7.47        7.77      1.09 o 
   5   2  10       22.49       23.83      2.16 o 
   6   2  10        2.40        2.61      1.30 o 
   7   2  10        0.08        1.22      0.94 o 
   8   2  10       13.74       32.12      5.85 o 
  -5   3  10        0.17        0.92      1.46 o 
  -4   3  10        0.30        1.62      1.31 o 
  -3   3  10        0.93        0.58      1.11 o 
  -2   3  10        0.13        2.17      1.63 o 
  -1   3  10        0.20       -0.22      1.34 o 
   0   3  10        0.45       -0.04      0.49 o 
   1   3  10        0.00       -0.80      0.80 o 
   2   3  10       31.43       32.23      2.60 o 
   3   3  10       36.80       36.16      3.13 o 
   4   3  10       15.60       17.24      4.20 o 
   5   3  10        3.02        4.24      1.32 o 
   6   3  10        0.58        2.84      2.22 o 
   7   3  10        1.52        1.80      2.06 o 
  -4   4  10        0.09        4.87      2.37 o 
  -3   4  10       53.92       59.58      7.52 o 
  -2   4  10       17.84       22.17      4.47 o 
  -1   4  10       14.15        8.66      2.67 o 
   0   4  10       23.09       27.16      4.71 o 
   1   4  10        0.13        0.71      1.35 o 
   2   4  10       50.57       43.44      5.45 o 
   3   4  10       28.42       31.59      7.87 o 
   4   4  10        3.88        3.57      1.39 o 
   5   4  10        6.36        5.65      1.41 o 
   6   4  10        2.51        2.46      1.81 o 
   7   4  10        5.82       11.38      3.51 o 
  -3   5  10        1.34        3.19      1.93 o 
  -2   5  10        5.81        4.43      2.42 o 
  -1   5  10        6.71        8.23      2.52 o 
   0   5  10       11.35        9.70      2.71 o 
   1   5  10        0.07        1.55      1.84 o 
   2   5  10      115.62       97.77      8.59 o 
   3   5  10       29.81       27.87      4.57 o 
   4   5  10        0.08       -0.30      0.55 o 
   5   5  10       12.17       11.50      3.25 o 
   6   5  10        4.61        5.72      2.23 o 
  -2   6  10        0.30       -0.52      1.10 o 
  -1   6  10        3.33        3.71      2.15 o 
   0   6  10       36.44       32.19      5.52 o 
   1   6  10        0.03       -0.29      0.96 o 
   2   6  10        0.44        1.22      1.48 o 
   3   6  10        0.45       -0.03      0.74 o 
   4   6  10       11.75       12.36      3.28 o 
   5   6  10        0.38        3.41      2.45 o 
   6   6  10        0.03       -0.24      1.05 o 
   0   7  10        0.40       -0.80      1.40 o 
   1   7  10       36.66       33.16      6.14 o 
   2   7  10        1.03        0.83      1.57 o 
   3   7  10       11.64        8.36      3.02 o 
   4   7  10        2.73        3.04      2.21 o 
   3   8  10        0.09       -1.57      1.85 o 
   4   8  10        0.00       -1.72      1.74 o 
   0  -7  11        0.00       -2.60      2.60 o 
   1  -7  11        0.32        1.41      1.14 o 
   2  -7  11        0.40        2.45      1.20 o 
   3  -7  11        1.12        2.23      1.71 o 
   4  -7  11        0.63        0.88      0.59 o 
  -1  -6  11       10.45       11.76      2.28 o 
   0  -6  11        0.02       -0.62      0.86 o 
   1  -6  11        6.22        6.17      1.93 o 
   2  -6  11        0.95        0.95      1.65 o 
   3  -6  11        1.64        2.52      1.24 o 
   4  -6  11        0.56       -0.56      0.81 o 
  -2  -5  11        0.21        0.35      0.72 o 
  -1  -5  11        0.45       -0.01      0.65 o 
   0  -5  11        0.01       -0.17      1.41 o 
   1  -5  11       13.16       11.15      2.29 o 
   2  -5  11       22.75       24.59      3.29 o 
   3  -5  11        3.14        6.66      2.14 o 
   4  -5  11        1.10        2.95      1.20 o 
   5  -5  11        4.19        7.57      2.93 o 
   6  -5  11        0.17       -0.09      0.99 o 
  -3  -4  11        2.18        2.60      2.00 o 
  -2  -4  11        1.44        0.81      0.70 o 
  -1  -4  11        0.43        1.07      1.05 o 
   0  -4  11        5.61        8.05      2.60 o 
   1  -4  11        0.25       -0.69      0.93 o 
   2  -4  11        0.15       -0.29      0.65 o 
   3  -4  11        1.77        4.14      1.39 o 
   4  -4  11        1.89        2.53      1.08 o 
   5  -4  11        0.06        4.42      2.54 o 
   6  -4  11       14.39       15.73      2.90 o 
  -5  -3  11        0.01       -0.65      0.76 o 
  -4  -3  11        0.22        2.65      1.48 o 
  -3  -3  11       14.51       13.38      3.48 o 
  -2  -3  11       54.78       62.50      6.97 o 
  -1  -3  11       63.79       56.89      6.48 o 
   0  -3  11       10.52       10.32      2.15 o 
   1  -3  11        0.63        0.46      0.85 o 
   2  -3  11        3.85        5.63      1.09 o 
   3  -3  11        0.01        0.82      0.92 o 
   4  -3  11        3.47        4.31      2.84 o 
   5  -3  11        0.67        4.19      1.94 o 
   6  -3  11        0.20        0.97      0.89 o 
   7  -3  11        2.67        3.94      1.41 o 
  -5  -2  11        5.11        3.78      2.02 o 
  -4  -2  11        0.47       -0.40      1.10 o 
  -3  -2  11        1.22        3.17      1.99 o 
  -2  -2  11       23.20       25.43      5.72 o 
  -1  -2  11       15.47       17.25      3.49 o 
   0  -2  11       38.36       46.20      7.74 o 
   1  -2  11        1.36        0.91      0.55 o 
   2  -2  11        1.05        0.58      0.44 o 
   3  -2  11       22.45       27.69      2.45 o 
   4  -2  11        0.41        1.72      1.34 o 
   5  -2  11       28.88       27.14      2.70 o 
   6  -2  11        4.41        3.57      1.03 o 
   7  -2  11        0.10       -0.19      0.65 o 
   8  -2  11        5.21        5.73      2.66 o 
  -5  -1  11        1.37        0.95      1.19 o 
  -4  -1  11        1.74        2.61      1.83 o 
  -3  -1  11        0.00        0.94      1.29 o 
  -2  -1  11        3.30        1.59      1.65 o 
  -1  -1  11        0.09       -0.26      0.81 o 
   0  -1  11        8.37        8.24      1.74 o 
   1  -1  11        0.05        0.27      0.87 o 
   2  -1  11        7.31        7.92      1.10 o 
   3  -1  11       53.22       59.59      5.35 o 
   4  -1  11        1.03        0.66      0.96 o 
   5  -1  11        2.74        2.99      0.95 o 
   6  -1  11        0.00        0.16      0.58 o 
   7  -1  11        2.30        3.73      1.00 o 
   8  -1  11        0.72        0.44      0.62 o 
  -5   0  11        0.07        0.46      0.68 o 
  -4   0  11        0.30        0.53      0.72 o 
  -3   0  11        0.06       -0.25      0.85 o 
  -2   0  11        0.05       -1.48      1.60 o 
  -1   0  11       23.00       16.58      3.97 o 
   0   0  11        9.41        4.94      2.03 o 
   1   0  11        0.52       -0.36      1.29 o 
   2   0  11       11.57       14.15      1.75 o 
   3   0  11        1.30        0.44      0.60 o 
   4   0  11       13.44       11.53      1.43 o 
   5   0  11        0.09       -0.31      0.59 o 
   6   0  11        0.33        0.03      0.72 o 
   7   0  11        0.35        0.02      0.66 o 
   8   0  11        0.23        2.11      1.27 o 
  -5   1  11        1.83        1.84      1.31 o 
  -4   1  11        0.18       -0.31      0.68 o 
  -3   1  11        2.39        0.81      0.76 o 
  -2   1  11       37.41       44.11      5.99 o 
  -1   1  11        1.81        2.45      1.62 o 
   0   1  11       21.37       20.46      3.83 o 
   1   1  11       16.57       18.71      3.56 o 
   2   1  11       11.01       12.16      3.11 o 
   3   1  11        0.25       -0.51      0.51 o 
   4   1  11       16.77       19.37      1.79 o 
   5   1  11        0.35       -0.43      0.43 o 
   6   1  11        2.94        2.48      1.39 o 
   7   1  11        0.87        0.18      2.01 o 
  -4   2  11        0.27       -0.02      0.82 o 
  -3   2  11        0.09       -1.68      1.87 o 
  -2   2  11       13.98       19.46      4.02 o 
  -1   2  11       42.94       45.68      6.02 o 
   0   2  11        0.00        0.34      1.19 o 
   1   2  11        0.45        0.66      0.75 o 
   2   2  11       28.97       32.99      3.46 o 
   3   2  11       42.61       43.85      5.41 o 
   4   2  11        1.87        0.97      0.57 o 
   5   2  11        8.93       10.00      1.32 o 
   6   2  11        0.71        0.96      0.98 o 
   7   2  11        0.10        0.48      1.48 o 
  -4   3  11        0.14        0.90      1.29 o 
  -3   3  11        8.85        8.81      3.29 o 
  -2   3  11        2.66        1.37      0.99 o 
  -1   3  11       46.99       47.41      6.42 o 
   0   3  11        0.08       -0.40      0.40 o 
   1   3  11        1.25       -0.52      0.73 o 
   2   3  11      144.00      146.91     10.45 o 
   3   3  11       63.67       73.20      4.64 o 
   4   3  11       70.45       77.78     12.51 o 
   5   3  11        8.00        6.25      1.56 o 
   6   3  11        0.07        1.90      1.84 o 
   7   3  11        0.54        0.72      1.50 o 
  -3   4  11        7.68        8.25      2.91 o 
  -2   4  11        1.02        1.51      1.41 o 
  -1   4  11        0.07        1.37      1.62 o 
   0   4  11        4.22        5.21      2.42 o 
   1   4  11        1.75        1.69      1.32 o 
   2   4  11       32.52       28.50      4.66 o 
   3   4  11        0.32        0.02      0.74 o 
   4   4  11        8.36       10.46      2.94 o 
   5   4  11        2.08        2.51      1.25 o 
   6   4  11        0.81       -0.44      1.18 o 
  -2   5  11        0.03       -0.11      0.84 o 
  -1   5  11        0.04       -1.07      1.48 o 
   0   5  11        7.56        5.73      2.21 o 
   1   5  11       21.17       17.57      3.98 o 
   2   5  11        1.82        1.96      1.58 o 
   3   5  11       13.17       14.80      3.40 o 
   4   5  11        1.78        1.90      2.09 o 
   5   5  11        0.06        0.82      1.75 o 
   6   5  11        0.73        2.27      1.86 o 
   0   6  11        0.19       -0.74      1.19 o 
   1   6  11        8.65        4.05      2.32 o 
   2   6  11       20.40       16.94      4.09 o 
   3   6  11        4.21        4.15      2.14 o 
   4   6  11        5.59        5.82      2.21 o 
   5   6  11        0.10       -0.46      1.12 o 
   2   7  11        5.66        3.31      2.10 o 
   3   7  11       21.10       23.96      5.05 o 
   4   7  11        0.41        3.10      2.05 o 
   0  -7  12        0.17        0.67      1.10 o 
   1  -7  12        0.02        1.42      1.75 o 
  -1  -6  12        4.20        5.92      2.57 o 
   0  -6  12        3.15        3.85      2.17 o 
   1  -6  12       11.86       15.17      5.60 o 
   2  -6  12        0.15        1.27      1.08 o 
   3  -6  12        1.77        2.08      1.25 o 
   4  -6  12        0.02       -0.39      0.72 o 
  -1  -5  12        3.36        4.29      2.34 o 
   0  -5  12        0.85        0.47      0.73 o 
   1  -5  12        0.67        0.90      0.84 o 
   2  -5  12       19.68       20.13      5.16 o 
   3  -5  12        1.69        1.51      0.87 o 
   4  -5  12        2.99        3.89      1.53 o 
  -2  -4  12        4.59        7.75      2.65 o 
  -1  -4  12        3.51        3.61      1.85 o 
   0  -4  12        1.90        1.68      1.08 o 
   1  -4  12        6.80        5.71      1.70 o 
   2  -4  12        4.19        3.49      1.86 o 
   3  -4  12        0.00        1.44      0.79 o 
   4  -4  12        8.92       13.04      3.87 o 
   5  -4  12       38.81       53.50      5.41 o 
  -3  -3  12        2.59        3.62      1.45 o 
  -2  -3  12        3.81        6.17      2.85 o 
  -1  -3  12        0.41        1.95      1.65 o 
   0  -3  12        6.21        9.21      2.11 o 
   1  -3  12        3.83        4.17      1.55 o 
   2  -3  12        0.28       -0.21      0.75 o 
   3  -3  12        0.72        1.46      1.34 o 
   4  -3  12        7.08       10.50      1.90 o 
   5  -3  12       19.08       27.81      3.86 o 
   6  -3  12        0.44        2.98      1.60 o 
  -4  -2  12        1.20        4.61      2.39 o 
  -3  -2  12        8.20        7.43      2.98 o 
  -2  -2  12        5.02        9.94      2.27 o 
  -1  -2  12        1.28        0.63      0.65 o 
   0  -2  12        1.35        0.88      1.26 o 
   1  -2  12       12.48       13.01      2.34 o 
   2  -2  12        4.14        5.14      1.14 o 
   3  -2  12       19.32       23.53      2.81 o 
   4  -2  12        0.08        0.56      0.52 o 
   5  -2  12        6.27       10.75      2.37 o 
   6  -2  12        0.01        1.78      1.19 o 
   7  -2  12        0.01       -0.80      1.23 o 
  -4  -1  12        0.00        0.29      0.75 o 
  -3  -1  12       19.22       22.21      4.95 o 
  -2  -1  12       12.15       12.30      3.23 o 
  -1  -1  12        3.05        1.73      1.03 o 
   0  -1  12        8.76        6.45      2.75 o 
   1  -1  12        0.11       -0.70      0.70 o 
   2  -1  12        0.41       -0.34      0.49 o 
   3  -1  12        0.03        0.15      0.48 o 
   4  -1  12       16.89       17.49      1.90 o 
   5  -1  12       24.67       26.04      2.51 o 
   6  -1  12        0.73        0.40      0.82 o 
   7  -1  12        0.00        0.36      0.57 o 
   8  -1  12        0.01        3.03      1.66 o 
  -4   0  12        7.58       10.19      3.38 o 
  -3   0  12        1.29        0.06      1.03 o 
  -2   0  12        0.03       -0.90      1.58 o 
  -1   0  12        0.99       -0.53      1.47 o 
   0   0  12        0.40        0.86      1.26 o 
   1   0  12       14.94       10.90      3.13 o 
   2   0  12        3.13        4.53      1.10 o 
   3   0  12        0.00       -0.68      0.69 o 
   4   0  12        1.33        0.70      0.97 o 
   5   0  12       19.32       23.97      2.21 o 
   6   0  12       13.63       18.58      2.40 o 
   7   0  12        0.71        1.19      1.40 o 
  -4   1  12        2.37        1.85      1.25 o 
  -3   1  12        4.38        2.93      1.51 o 
  -2   1  12       14.92       16.50      3.93 o 
  -1   1  12       64.61       69.80      7.71 o 
   0   1  12       13.17       13.54      3.56 o 
   1   1  12        0.47        0.39      1.12 o 
   2   1  12        0.34        0.47      0.92 o 
   3   1  12       21.81       23.57      2.75 o 
   4   1  12        3.15        1.05      0.85 o 
   5   1  12        0.23        0.48      0.53 o 
   6   1  12        2.05        2.48      0.99 o 
   7   1  12        0.17       -0.52      0.68 o 
  -3   2  12        0.01       -0.67      1.68 o 
  -2   2  12       24.70       19.38      4.52 o 
  -1   2  12        0.19       -0.85      0.85 o 
   0   2  12        0.16        0.43      0.88 o 
   1   2  12        2.45        2.95      1.59 o 
   2   2  12       20.98       20.66      2.53 o 
   3   2  12       10.77       12.84      1.81 o 
   4   2  12       18.39       16.07      2.33 o 
   5   2  12        0.86        1.39      0.56 o 
   6   2  12        3.77        4.86      1.60 o 
  -2   3  12       25.27       28.55      5.35 o 
  -1   3  12        4.38        4.94      2.40 o 
   0   3  12        3.50        2.51      1.41 o 
   1   3  12        3.16        1.48      0.66 o 
   2   3  12        4.06        5.27      1.42 o 
   3   3  12        4.36        3.78      1.05 o 
   4   3  12        1.04       -0.24      0.69 o 
   5   3  12        0.25        0.49      1.00 o 
   6   3  12        0.04        2.95      2.03 o 
  -2   4  12       29.63       27.89      5.56 o 
  -1   4  12        0.63       -0.37      0.89 o 
   0   4  12        5.60        3.28      1.60 o 
   1   4  12        0.40       -0.54      1.13 o 
   2   4  12        4.97        5.60      1.50 o 
   3   4  12        7.74        6.06      1.99 o 
   4   4  12        9.24        9.29      4.80 o 
   5   4  12        0.00        0.07      0.95 o 
   6   4  12        8.08       13.40      3.78 o 
   0   5  12        0.03        0.65      1.04 o 
   1   5  12        7.38        7.64      2.76 o 
   2   5  12        1.36        1.01      0.63 o 
   3   5  12       19.80       22.28      4.34 o 
   4   5  12        0.43        0.26      2.43 o 
   5   5  12        3.59        1.83      1.68 o 
   1   6  12        0.17       -1.40      1.40 o 
   2   6  12        0.37        0.75      1.55 o 
   3   6  12        0.07        1.29      1.46 o 
   4   6  12        0.74        0.56      1.16 o 
   4   7  12        1.11       -1.37      1.82 o 
   0  -6  13        0.50        1.66      1.67 o 
   3  -6  13        0.07        0.80      0.86 o 
   4  -6  13        1.88        1.32      1.44 o 
   0  -5  13        5.17        4.77      2.70 o 
   1  -5  13        0.86        1.09      0.79 o 
   2  -5  13        0.32        0.46      0.99 o 
   3  -5  13        4.06        5.79      2.52 o 
   4  -5  13        6.37        6.87      2.47 o 
  -1  -4  13       14.37       19.03      4.23 o 
   0  -4  13        1.66        3.16      1.32 o 
   1  -4  13        1.54        1.90      1.11 o 
   2  -4  13        0.00       -0.27      0.83 o 
   3  -4  13        0.01       -0.53      0.66 o 
   4  -4  13        0.08        0.65      0.81 o 
  -2  -3  13        8.46        5.89      3.48 o 
  -1  -3  13       38.88       48.99      6.72 o 
   0  -3  13        9.28        8.84      3.01 o 
   1  -3  13        7.57        6.21      1.69 o 
   2  -3  13        5.52        6.91      1.69 o 
   3  -3  13        3.05        2.52      1.15 o 
   4  -3  13       15.82       23.45      4.27 o 
   5  -3  13        0.14        2.95      1.31 o 
  -2  -2  13        0.44       -0.25      0.72 o 
  -1  -2  13        0.41        0.82      1.40 o 
   0  -2  13        1.92        1.09      0.83 o 
   1  -2  13        4.79        6.23      1.62 o 
   2  -2  13        0.41        0.54      0.47 o 
   3  -2  13        0.00       -0.64      0.80 o 
   4  -2  13        3.23        2.30      0.89 o 
   5  -2  13        0.00        0.61      0.96 o 
   6  -2  13        0.72        0.70      0.90 o 
  -2  -1  13        0.30        0.35      1.03 o 
  -1  -1  13        0.17       -0.39      1.12 o 
   0  -1  13        5.49        2.38      1.67 o 
   1  -1  13        0.43       -0.49      0.88 o 
   2  -1  13        8.81       10.02      1.73 o 
   3  -1  13        3.61        2.16      0.69 o 
   4  -1  13        0.69       -0.01      0.45 o 
   5  -1  13        2.92        5.20      1.14 o 
   6  -1  13        0.00        0.49      0.75 o 
   7  -1  13        1.09        1.28      1.75 o 
  -2   0  13        6.27        8.82      3.07 o 
  -1   0  13       15.25       17.56      4.02 o 
   0   0  13        0.00       -0.67      0.67 o 
   1   0  13        2.60        1.18      1.28 o 
   2   0  13        0.35       -0.34      0.61 o 
   3   0  13        0.32       -0.78      0.78 o 
   4   0  13        0.17        0.02      0.61 o 
   5   0  13        1.29        1.74      0.67 o 
   6   0  13        0.04        1.09      0.87 o 
   7   0  13        0.50        0.19      1.05 o 
  -2   1  13        0.00       -1.13      1.16 o 
  -1   1  13       24.03       35.87      5.89 o 
   0   1  13       37.15       32.15      5.45 o 
   1   1  13        0.00        0.56      1.05 o 
   2   1  13        1.67        1.83      1.35 o 
   3   1  13        6.58        6.68      1.40 o 
   4   1  13        0.03        0.60      0.57 o 
   5   1  13        0.85        2.08      0.72 o 
   6   1  13        2.99        4.58      1.28 o 
  -2   2  13        0.08       -2.00      2.05 o 
  -1   2  13        0.91        1.36      1.51 o 
   0   2  13        8.18        5.27      2.19 o 
   1   2  13        0.14       -0.22      1.21 o 
   2   2  13        6.97        7.72      1.74 o 
   3   2  13       38.63       46.33      6.05 o 
   4   2  13       15.62       19.18      2.30 o 
   5   2  13        8.04        9.62      1.66 o 
   6   2  13        0.94        4.04      1.61 o 
  -1   3  13        0.19        1.09      1.47 o 
   0   3  13        0.57        1.48      1.65 o 
   1   3  13        0.18        0.73      1.20 o 
   2   3  13        0.10        0.07      0.51 o 
   3   3  13       11.56       12.10      2.39 o 
   4   3  13       12.09       10.38      1.89 o 
   5   3  13        2.14        2.77      2.37 o 
   0   4  13        3.82        5.70      2.84 o 
   1   4  13        9.87        9.91      3.16 o 
   2   4  13        1.16        3.04      1.72 o 
   3   4  13        3.95        0.31      0.65 o 
   4   4  13        1.33        1.28      1.13 o 
   5   4  13        3.46        6.61      3.26 o 
   1   5  13        9.91        6.17      2.73 o 
   2   5  13        3.64        3.20      1.54 o 
   3   5  13        3.96        4.50      2.10 o 
   4   5  13        1.19        3.50      1.85 o 
   3   6  13        6.40        8.17      2.77 o 
   4   6  13       23.48       25.61      5.30 o 
   3  -5  14        4.30        7.17      2.59 o 
   1  -4  14        0.34        1.13      1.13 o 
   2  -4  14        0.21       -0.24      1.74 o 
   3  -4  14        0.23        0.99      1.18 o 
   4  -4  14        1.49        1.83      1.40 o 
   0  -3  14        3.72        4.75      2.39 o 
   1  -3  14        3.76        5.88      1.89 o 
   2  -3  14        2.70        2.12      1.10 o 
   3  -3  14        0.05        0.27      0.84 o 
   4  -3  14        5.52        5.53      3.44 o 
   6  -3  14        0.45       -0.99      1.62 o 
  -1  -2  14        1.50        1.01      1.72 o 
   0  -2  14        0.08        0.48      0.71 o 
   1  -2  14        7.97        6.70      1.96 o 
   2  -2  14        0.79        0.34      0.51 o 
   3  -2  14        0.31       -0.43      0.61 o 
   4  -2  14        4.74        5.88      1.11 o 
   5  -2  14        0.06        1.21      1.33 o 
   6  -2  14        0.61        0.35      1.13 o 
  -1  -1  14        0.54       -1.31      1.91 o 
   0  -1  14        0.13       -1.47      1.47 o 
   1  -1  14        0.01       -1.00      1.09 o 
   2  -1  14        1.09        1.60      1.04 o 
   3  -1  14        2.21        1.66      1.54 o 
   4  -1  14        2.61        4.22      1.27 o 
   5  -1  14        0.08        1.28      0.52 o 
   6  -1  14        2.30        5.77      2.06 o 
  -1   0  14        4.32        4.57      2.43 o 
   0   0  14        4.01        5.81      2.55 o 
   1   0  14        0.04        2.05      1.71 o 
   2   0  14        0.64       -0.33      1.00 o 
   3   0  14        3.52        5.17      1.36 o 
   4   0  14        0.10        0.20      0.83 o 
   5   0  14        0.74        1.83      0.89 o 
   6   0  14        3.61        6.96      2.19 o 
  -1   1  14        8.00        8.44      2.97 o 
   0   1  14        0.02        0.98      1.56 o 
   1   1  14        0.30       -0.26      0.81 o 
   2   1  14        1.66        2.11      1.78 o 
   3   1  14       29.38       38.90      4.04 o 
   4   1  14        1.58        2.58      0.73 o 
   5   1  14        0.03        0.65      0.50 o 
   6   1  14        0.62        3.49      2.03 o 
   0   2  14        5.64        6.36      2.58 o 
   1   2  14        0.98       -1.05      1.23 o 
   2   2  14        2.25        2.85      1.27 o 
   3   2  14       42.97       52.25      4.57 o 
   4   2  14        5.18        5.34      1.25 o 
   5   2  14       11.99       16.56      3.84 o 
   6   2  14        0.63        2.38      1.83 o 
   1   3  14        2.13        1.76      1.30 o 
   2   3  14        0.01        1.04      0.92 o 
   3   3  14        0.18        0.16      0.60 o 
   4   3  14        0.00        0.06      0.50 o 
   2   4  14        0.40        0.70      1.02 o 
   3   4  14        3.99        3.66      1.77 o 
   4   4  14       12.52       13.35      3.35 o 
   3   5  14        5.53        6.45      2.49 o 
   4   5  14        0.39       -0.28      0.75 o 
   3  -4  15        0.09       -1.37      1.37 o 
   2  -3  15        0.14        0.82      1.19 o 
   3  -3  15        0.19       -0.16      0.79 o 
   2  -2  15        0.88        0.75      0.72 o 
   3  -2  15        2.75        1.63      0.76 o 
   4  -2  15        0.92        0.10      0.76 o 
   5  -2  15        0.03        0.84      0.82 o 
   1  -1  15        0.20        0.71      1.44 o 
   2  -1  15        0.07       -1.12      1.12 o 
   3  -1  15        0.09        0.95      0.58 o 
   4  -1  15        0.20        2.34      0.90 o 
   5  -1  15        0.71        2.01      1.95 o 
   1   0  15        1.78        2.61      1.99 o 
   2   0  15        0.86        1.49      1.47 o 
   3   0  15        3.68        3.13      1.19 o 
   4   0  15        2.06        2.88      0.99 o 
   5   0  15        0.59        0.45      1.22 o 
   1   1  15        2.81        3.52      2.10 o 
   2   1  15        0.10        1.90      1.91 o 
   3   1  15        0.15        2.73      1.25 o 
   4   1  15        0.00        0.64      0.61 o 
   5   1  15        3.40        2.74      2.84 o 
   6   1  15        0.70        4.44      2.60 o 
   2   2  15        6.46        8.56      2.03 o 
   3   2  15        0.66        3.13      1.53 o 
   4   2  15        0.90        0.61      0.80 o 
   3   3  15        2.51        4.15      1.47 o 
   4   3  15        0.04        0.48      0.93 o 
   4   4  15        2.99        2.39      1.53 o 
   4  -1  16        0.06       -0.52      1.51 o 
   4   0  16        5.47       12.59      2.79 o 
   2   1  16        3.19        3.01      2.10 o 
   3   1  16        5.67        8.52      2.94 o 
   4   1  16       14.34       19.26      4.30 o 
   3   2  16        0.76        1.02      1.25 o 
                                                 
